# Supplementary material for: Phyllo-poly[[μ2-1,4-bis­(cyclo­hexyl­sulfanylmeth­yl)benzene-κ2 S:S′](μ2-nitrato-κ2 O:O′)silver(I)]
Source: Acta Crystallogr Sect E Struct Rep Online. 2009 Mar 11;65(Pt 4):m385. doi: 10.1107/S1600536809007910 (PMC2969017; doi:10.1107/S1600536809007910)
Supplement: Supplementary file 1 [file e-65-0m385-sup1.cif]

##############################################################################
###                                                                        ###
###        Electronic paper (Acta Crystallographica Section E)             ###
###                                                                        ###
##############################################################################
#                                                                            #
# This CIF contains the data in a paper accepted for publication in Acta     #
# Crystallographica Section E. It conforms to the requirements of Notes      #
# for Authors for Section E, and has been peer reviewed under the auspices   #
# of the IUCr Commission on Journals.                                        #
#                                                                            #
# Full details of the Crystallographic Information File format               #
# are given in the paper "The Crystallographic Information File (CIF):       #
# a New Standard Archive File for Crystallography" by S. R. Hall, F. H.      #
# Allen and I. D. Brown [Acta Cryst. (1991), A47, 655-685].                  #
#                                                                            #
# The current version of the core CIF dictionary is obtainable from          #
# ftp://ftp.iucr.org/pub/cif_core.dic. The current version number is 2.4.    #
#                                                                            #
# Software is freely available for graphical display of the structure(s) in  #
# this CIF.  For information consult the CIF home page http://www.iucr.org/  #
# cif/home.html                                                              #
#                                                                            #
# This file may be used for bona fide research purposes within the           #
# scientific community so long as proper attribution is given to the journal # 
# article from which it was obtained.                                        #
#                                                                            #
##############################################################################
                                             
data_global
_audit_creation_method     'form.cif (version 2.0)'
_journal_data_validation_number     ?
_journal_date_recd_electronic     2009-02-15
_journal_date_accepted     2009-03-04
_journal_name_full     'Acta Crystallographica, Section E'
_journal_year     2009
_journal_volume     65
_journal_issue      4
_journal_page_first     m385
_journal_page_last     m385
_journal_paper_category     QM
_journal_coeditor_code     LX2093
_publ_contact_author_name     'Jineun Kim'
_publ_contact_author_address
;
Department of Chemistry
Gyeongsang National University
Jinju 660-701
S. Korea
;
_publ_contact_author_email     'jekim@gnu.ac.kr'
_publ_contact_author_fax     '+82-55-758-5532'
_publ_contact_author_phone     '+82-55-751-6024'
_publ_section_title
;\
Phyllo-poly[[\m~2~-1,4-bis(cyclohexylsulfanylmethyl)benzene-\k^2^<i>S</i>:\
<i>S</i>'](\m~2~-nitrato-\k^2^<i>O</i>:<i>O</i>')silver(I)]
;
loop_
    _publ_author_name
    _publ_author_address
    'Kim, Tae Ho'
;
Department of Chemistry
Gyeongsang National University
Jinju 660-701
Republic of Korea
;
    'Shin, Yong Woon'
;
Test & Analytical Laboratory, Korea Food & Drug Administration,
123-7 Yongdang-dong, Busan 608-829, Republic of Korea
;
    'Park, Ki-Min'
;
Research Institute of Natural Sciences, Gyeongsang National University,
Jinju 660-701, Republic of Korea
;
    'Kim, Jineun'
;
Department of Chemistry, Gyeongsang National University,
Jinju 660-701, Republic of Korea
;
data_I
_audit_creation_method     SHELXTL
_chemical_name_systematic
;
Phyllo-poly[[\m~2~-1,4-bis(cyclohexylsulfanylmethyl)benzene-
\k^2^<i>S</i>:<i>S</i>'](\m~2~-nitrato-\k^2^<i>O</i>:<i>O</i>')silver(I)]
;
_chemical_name_common     ?
_chemical_formula_moiety     'C20 H30 Ag N O3 S2'
_chemical_formula_sum     'C20 H30 Ag N O3 S2'
_chemical_formula_iupac     '[Ag (N O3) (C20 H30 S2)]'
_chemical_formula_weight     504.44
_chemical_melting_point     ?
_symmetry_cell_setting     Monoclinic
_symmetry_space_group_name_H-M     'P 21/c'
_symmetry_space_group_name_Hall     '-P 2ybc'
loop_
    _symmetry_equiv_pos_as_xyz
    'x, y, z'
    '-x, y+1/2, -z+1/2'
    '-x, -y, -z'
    'x, -y-1/2, z-1/2'
_cell_length_a     12.1053(6)
_cell_length_b     20.7190(10)
_cell_length_c     8.5973(4)
_cell_angle_alpha     90.00
_cell_angle_beta     92.2560(10)
_cell_angle_gamma     90.00
_cell_volume     2154.61(18)
_cell_formula_units_Z     4
_cell_measurement_reflns_used     4031
_cell_measurement_theta_min     2.57
_cell_measurement_theta_max     27.63
_cell_measurement_temperature     173(2)
_exptl_crystal_description     plate
_exptl_crystal_colour     colorless
_exptl_crystal_size_max     0.30
_exptl_crystal_size_mid     0.20
_exptl_crystal_size_min     0.10
_exptl_crystal_density_diffrn     1.555
_exptl_crystal_density_meas     ?
_exptl_crystal_density_method     'not measured'
_exptl_crystal_F_000     1040
_exptl_absorpt_coefficient_mu     1.149
_exptl_absorpt_correction_type     'multi-scan'
_exptl_absorpt_process_details     '(SADABS; Sheldrick, 1996)'
_exptl_absorpt_correction_T_min     0.7243
_exptl_absorpt_correction_T_max     0.8937
_exptl_special_details
;
;
_diffrn_ambient_temperature     173(2)
_diffrn_radiation_type     MoK\a
_diffrn_radiation_wavelength     0.71073
_diffrn_radiation_source     'fine-focus sealed tube'
_diffrn_radiation_monochromator     graphite
_diffrn_measurement_device_type     'Bruker SMART CCD area-detector'
_diffrn_measurement_method     '\f and \w'
_diffrn_detector_area_resol_mean     10.0
_diffrn_reflns_number     13362
_diffrn_reflns_av_R_equivalents     0.0416
_diffrn_reflns_av_sigmaI/netI     0.0570
_diffrn_reflns_theta_min     1.68
_diffrn_reflns_theta_max     27.25
_diffrn_reflns_theta_full     27.25
_diffrn_measured_fraction_theta_max     0.995
_diffrn_measured_fraction_theta_full     0.995
_diffrn_reflns_limit_h_min     -12
_diffrn_reflns_limit_h_max     15
_diffrn_reflns_limit_k_min     -26
_diffrn_reflns_limit_k_max     23
_diffrn_reflns_limit_l_min     -11
_diffrn_reflns_limit_l_max     9
_diffrn_standards_number     0
_diffrn_standards_interval_count     .
_diffrn_standards_interval_time     .
_diffrn_standards_decay_%     .
_refine_special_details
;
 Refinement of F^2^ against ALL reflections.  The weighted R-factor wR and
 goodness of fit S are based on F^2^, conventional R-factors R are based
 on F, with F set to zero for negative F^2^. The threshold expression of
 F^2^ > 2sigma(F^2^) is used only for calculating R-factors(gt) etc. and is
 not relevant to the choice of reflections for refinement.  R-factors based
 on F^2^ are statistically about twice as large as those based on F, and R-
 factors based on ALL data will be even larger.
;
_reflns_number_total     4804
_reflns_number_gt     3174
_reflns_threshold_expression     I>2\s(I)
_refine_ls_structure_factor_coef     Fsqd
_refine_ls_matrix_type     full
_refine_ls_R_factor_all     0.0835
_refine_ls_R_factor_gt     0.0464
_refine_ls_wR_factor_gt     0.1057
_refine_ls_wR_factor_ref     0.1145
_refine_ls_goodness_of_fit_ref     1.037
_refine_ls_restrained_S_all     1.037
_refine_ls_number_reflns     4804
_refine_ls_number_parameters     238
_refine_ls_number_restraints     0
_refine_ls_hydrogen_treatment     constr
_refine_ls_weighting_scheme     calc
_refine_ls_weighting_details
         'calc w=1/[\s^2^(Fo^2^)+(0.0558P)^2^+0.7474P] where P=(Fo^2^+2Fc^2^)/3'
_atom_sites_solution_hydrogens     geom
_atom_sites_solution_primary     direct
_atom_sites_solution_secondary     difmap
_refine_ls_shift/su_max     0.001
_refine_ls_shift/su_max_lt     0.001
_refine_ls_shift/su_mean     0.000
_refine_diff_density_max     0.902
_refine_diff_density_min     -0.996
_refine_ls_extinction_method     none
_refine_ls_extinction_coef     ?
loop_
    _atom_type_symbol
    _atom_type_description
    _atom_type_scat_dispersion_real
    _atom_type_scat_dispersion_imag
    _atom_type_scat_source
    'C' 'C' 0.0033 0.0016
                         'International Tables Vol C Tables 4.2.6.8 and 6.1.1.4'
    'H' 'H' 0.0000 0.0000
                         'International Tables Vol C Tables 4.2.6.8 and 6.1.1.4'
    'N' 'N' 0.0061 0.0033
                         'International Tables Vol C Tables 4.2.6.8 and 6.1.1.4'
    'O' 'O' 0.0106 0.0060
                         'International Tables Vol C Tables 4.2.6.8 and 6.1.1.4'
    'S' 'S' 0.1246 0.1234
                         'International Tables Vol C Tables 4.2.6.8 and 6.1.1.4'
    'Ag' 'Ag' -0.8971 1.1015
                         'International Tables Vol C Tables 4.2.6.8 and 6.1.1.4'
_computing_data_collection     'SMART (Bruker, 2000)'
_computing_cell_refinement     'SAINT-Plus (Bruker, 2000)'
_computing_data_reduction     'SAINT-Plus (Bruker, 2000)'
_computing_structure_solution     'SHELXTL (Sheldrick, 2008)'
_computing_structure_refinement     'SHELXTL (Sheldrick, 2008)'
_computing_molecular_graphics     'SHELXTL (Sheldrick, 2008)'
_computing_publication_material     'SHELXTL (Sheldrick, 2008)'
loop_
    _atom_site_type_symbol
    _atom_site_label
    _atom_site_fract_x
    _atom_site_fract_y
    _atom_site_fract_z
    _atom_site_U_iso_or_equiv
    _atom_site_adp_type
    _atom_site_calc_flag
    _atom_site_refinement_flags
    _atom_site_occupancy
    _atom_site_disorder_assembly
    _atom_site_disorder_group
    Ag Ag1 0.60132(3) 0.147912(17) 0.59553(4) 0.03340(12) Uani d . 1 . .
    S S1 0.40490(8) 0.10911(5) 0.59796(11) 0.0245(2) Uani d . 1 . .
    S S2 -0.20353(9) 0.11318(6) 0.59401(12) 0.0332(3) Uani d . 1 . .
    O O1 0.5747(3) 0.16475(16) 0.8814(4) 0.0538(10) Uani d . 1 . .
    O O2 0.5492(4) 0.2420(2) 1.0367(7) 0.1033(19) Uani d . 1 . .
    O O3 0.6861(4) 0.2458(2) 0.9036(6) 0.1007(19) Uani d . 1 . .
    N N1 0.6032(3) 0.2176(2) 0.9376(4) 0.0391(7) Uani d . 1 . .
    C C1 0.3798(4) 0.1476(2) 0.2840(5) 0.0330(10) Uani d . 1 . .
    H H1A 0.4608 0.1544 0.2867 0.040 Uiso calc R 1 . .
    H H1B 0.3442 0.1886 0.3135 0.040 Uiso calc R 1 . .
    C C2 0.3396(4) 0.1280(2) 0.1194(5) 0.0371(11) Uani d . 1 . .
    H H2A 0.2579 0.1249 0.1154 0.044 Uiso calc R 1 . .
    H H2B 0.3608 0.1618 0.0449 0.044 Uiso calc R 1 . .
    C C3 0.3879(4) 0.0640(2) 0.0714(5) 0.0381(11) Uani d . 1 . .
    H H3A 0.4691 0.0682 0.0658 0.046 Uiso calc R 1 . .
    H H3B 0.3577 0.0522 -0.0335 0.046 Uiso calc R 1 . .
    C C4 0.3611(4) 0.0111(2) 0.1862(5) 0.0376(11) Uani d . 1 . .
    H H4A 0.3976 -0.0295 0.1561 0.045 Uiso calc R 1 . .
    H H4B 0.2802 0.0036 0.1834 0.045 Uiso calc R 1 . .
    C C5 0.4004(4) 0.0300(2) 0.3512(5) 0.0318(10) Uani d . 1 . .
    H H5A 0.4821 0.0330 0.3564 0.038 Uiso calc R 1 . .
    H H5B 0.3784 -0.0040 0.4250 0.038 Uiso calc R 1 . .
    C C6 0.3511(3) 0.09466(19) 0.3992(4) 0.0236(9) Uani d . 1 . .
    H H6 0.2688 0.0903 0.4004 0.028 Uiso calc R 1 . .
    C C7 0.3416(3) 0.1852(2) 0.6496(5) 0.0250(9) Uani d . 1 . .
    H H7A 0.3716 0.1986 0.7534 0.030 Uiso calc R 1 . .
    H H7B 0.3629 0.2185 0.5737 0.030 Uiso calc R 1 . .
    C C8 0.2171(3) 0.1830(2) 0.6532(4) 0.0242(9) Uani d . 1 . .
    C C9 0.1638(4) 0.1424(2) 0.7516(5) 0.0341(10) Uani d . 1 . .
    H H9 0.2063 0.1134 0.8153 0.041 Uiso calc R 1 . .
    C C10 0.0497(4) 0.1424(2) 0.7606(5) 0.0346(10) Uani d . 1 . .
    H H10 0.0150 0.1137 0.8297 0.041 Uiso calc R 1 . .
    C C11 -0.0144(3) 0.1847(2) 0.6682(5) 0.0312(10) Uani d . 1 . .
    C C12 0.0387(4) 0.2255(2) 0.5700(5) 0.0347(11) Uani d . 1 . .
    H H12 -0.0035 0.2547 0.5068 0.042 Uiso calc R 1 . .
    C C13 0.1531(3) 0.2248(2) 0.5610(5) 0.0303(10) Uani d . 1 . .
    H H13 0.1878 0.2531 0.4913 0.036 Uiso calc R 1 . .
    C C14 -0.1381(3) 0.1853(2) 0.6764(5) 0.0393(12) Uani d . 1 . .
    H H14A -0.1676 0.2237 0.6200 0.047 Uiso calc R 1 . .
    H H14B -0.1579 0.1894 0.7867 0.047 Uiso calc R 1 . .
    C C15 -0.1609(4) 0.1157(2) 0.3921(5) 0.0313(10) Uani d . 1 . .
    H H15 -0.1399 0.1611 0.3665 0.038 Uiso calc R 1 . .
    C C16 -0.0612(4) 0.0726(3) 0.3729(5) 0.0459(13) Uani d . 1 . .
    H H16A -0.0793 0.0282 0.4058 0.055 Uiso calc R 1 . .
    H H16B 0.0009 0.0884 0.4410 0.055 Uiso calc R 1 . .
    C C17 -0.0258(4) 0.0716(3) 0.2038(6) 0.0602(16) Uani d . 1 . .
    H H17A -0.0005 0.1151 0.1737 0.072 Uiso calc R 1 . .
    H H17B 0.0365 0.0411 0.1935 0.072 Uiso calc R 1 . .
    C C18 -0.1225(4) 0.0509(3) 0.0960(5) 0.0504(14) Uani d . 1 . .
    H H18A -0.0999 0.0524 -0.0133 0.060 Uiso calc R 1 . .
    H H18B -0.1433 0.0059 0.1200 0.060 Uiso calc R 1 . .
    C C19 -0.2211(4) 0.0948(2) 0.1153(5) 0.0391(7) Uani d . 1 . .
    H H19A -0.2018 0.1392 0.0838 0.047 Uiso calc R 1 . .
    H H19B -0.2834 0.0798 0.0464 0.047 Uiso calc R 1 . .
    C C20 -0.2563(4) 0.0952(3) 0.2821(5) 0.0435(12) Uani d . 1 . .
    H H20A -0.2815 0.0515 0.3110 0.052 Uiso calc R 1 . .
    H H20B -0.3191 0.1253 0.2924 0.052 Uiso calc R 1 . .
loop_
    _atom_site_aniso_label
    _atom_site_aniso_U_11
    _atom_site_aniso_U_22
    _atom_site_aniso_U_33
    _atom_site_aniso_U_12
    _atom_site_aniso_U_13
    _atom_site_aniso_U_23
    Ag1 0.01609(16) 0.0475(2) 0.0365(2) 0.00432(16) 0.00031(12) -0.00270(17)
    S1 0.0197(5) 0.0337(6) 0.0199(5) 0.0066(4) -0.0015(4) -0.0037(4)
    S2 0.0194(5) 0.0523(7) 0.0277(6) 0.0080(5) -0.0005(4) -0.0018(5)
    O1 0.083(3) 0.046(2) 0.0318(19) -0.010(2) -0.0063(18) -0.0079(16)
    O2 0.092(3) 0.066(3) 0.159(5) -0.026(3) 0.093(4) -0.053(3)
    O3 0.091(4) 0.072(3) 0.146(5) -0.035(3) 0.089(3) -0.039(3)
    N1 0.0396(18) 0.0507(19) 0.0266(15) 0.0039(16) -0.0033(13) -0.0020(14)
    C1 0.040(3) 0.031(2) 0.028(2) 0.009(2) 0.0021(19) 0.0002(19)
    C2 0.047(3) 0.040(3) 0.024(2) 0.008(2) -0.004(2) 0.0021(19)
    C3 0.040(3) 0.050(3) 0.024(2) 0.006(2) -0.0027(19) 0.002(2)
    C4 0.051(3) 0.039(3) 0.022(2) 0.004(2) -0.010(2) -0.0053(19)
    C5 0.037(3) 0.035(2) 0.023(2) 0.008(2) -0.0049(18) -0.0047(18)
    C6 0.0213(19) 0.035(2) 0.0139(18) 0.0029(18) -0.0040(15) -0.0016(17)
    C7 0.0176(19) 0.032(2) 0.026(2) 0.0067(18) 0.0010(16) -0.0058(18)
    C8 0.020(2) 0.035(2) 0.0176(19) 0.0045(18) 0.0006(15) -0.0057(17)
    C9 0.028(2) 0.054(3) 0.020(2) 0.005(2) -0.0042(17) 0.002(2)
    C10 0.025(2) 0.056(3) 0.022(2) 0.002(2) 0.0025(17) 0.003(2)
    C11 0.018(2) 0.053(3) 0.023(2) 0.006(2) -0.0013(16) -0.013(2)
    C12 0.028(2) 0.041(3) 0.034(2) 0.014(2) -0.0082(19) -0.003(2)
    C13 0.028(2) 0.036(2) 0.027(2) 0.007(2) 0.0044(18) 0.0048(19)
    C14 0.020(2) 0.059(3) 0.039(3) 0.008(2) 0.0005(19) -0.019(2)
    C15 0.027(2) 0.040(3) 0.028(2) 0.001(2) 0.0035(18) 0.0017(19)
    C16 0.036(3) 0.066(4) 0.036(3) 0.017(3) 0.001(2) -0.012(2)
    C17 0.041(3) 0.090(4) 0.050(3) 0.008(3) 0.021(3) -0.016(3)
    C18 0.061(4) 0.063(3) 0.028(3) -0.007(3) 0.011(2) -0.011(2)
    C19 0.0396(18) 0.0507(19) 0.0266(15) 0.0039(16) -0.0033(13) -0.0020(14)
    C20 0.031(3) 0.064(3) 0.035(3) 0.008(2) -0.004(2) -0.008(2)
_geom_special_details
;
 All esds (except the esd in the dihedral angle between two l.s. planes)
 are estimated using the full covariance matrix.  The cell esds are taken
 into account individually in the estimation of esds in distances, angles
 and torsion angles; correlations between esds in cell parameters are only
 used when they are defined by crystal symmetry.  An approximate (isotropic)
 treatment of cell esds is used for estimating esds involving l.s. planes.
;
loop_
    _geom_bond_atom_site_label_1
    _geom_bond_atom_site_label_2
    _geom_bond_site_symmetry_2
    _geom_bond_distance
    _geom_bond_publ_flag
    Ag1 O2 4_565 2.415(4) ?
    Ag1 S2 1_655 2.4699(11) ?
    Ag1 S1 . 2.5108(11) ?
    Ag1 O1 . 2.516(3) ?
    S1 C7 . 1.816(4) ?
    S1 C6 . 1.829(3) ?
    S2 C14 . 1.822(5) ?
    S2 C15 . 1.831(4) ?
    S2 Ag1 1_455 2.4699(11) ?
    O1 N1 . 1.241(5) ?
    O2 N1 . 1.205(5) ?
    O2 Ag1 4_566 2.415(4) ?
    O3 N1 . 1.207(5) ?
    C1 C6 . 1.527(6) ?
    C1 C2 . 1.532(6) ?
    C1 H1A . 0.9900 ?
    C1 H1B . 0.9900 ?
    C2 C3 . 1.513(6) ?
    C2 H2A . 0.9900 ?
    C2 H2B . 0.9900 ?
    C3 C4 . 1.519(6) ?
    C3 H3A . 0.9900 ?
    C3 H3B . 0.9900 ?
    C4 C5 . 1.529(5) ?
    C4 H4A . 0.9900 ?
    C4 H4B . 0.9900 ?
    C5 C6 . 1.531(6) ?
    C5 H5A . 0.9900 ?
    C5 H5B . 0.9900 ?
    C6 H6 . 1.0000 ?
    C7 C8 . 1.510(5) ?
    C7 H7A . 0.9900 ?
    C7 H7B . 0.9900 ?
    C8 C9 . 1.371(6) ?
    C8 C13 . 1.389(5) ?
    C9 C10 . 1.387(6) ?
    C9 H9 . 0.9500 ?
    C10 C11 . 1.397(6) ?
    C10 H10 . 0.9500 ?
    C11 C12 . 1.372(6) ?
    C11 C14 . 1.503(5) ?
    C12 C13 . 1.390(6) ?
    C12 H12 . 0.9500 ?
    C13 H13 . 0.9500 ?
    C14 H14A . 0.9900 ?
    C14 H14B . 0.9900 ?
    C15 C16 . 1.515(6) ?
    C15 C20 . 1.524(6) ?
    C15 H15 . 1.0000 ?
    C16 C17 . 1.532(7) ?
    C16 H16A . 0.9900 ?
    C16 H16B . 0.9900 ?
    C17 C18 . 1.525(7) ?
    C17 H17A . 0.9900 ?
    C17 H17B . 0.9900 ?
    C18 C19 . 1.515(7) ?
    C18 H18A . 0.9900 ?
    C18 H18B . 0.9900 ?
    C19 C20 . 1.512(6) ?
    C19 H19A . 0.9900 ?
    C19 H19B . 0.9900 ?
    C20 H20A . 0.9900 ?
    C20 H20B . 0.9900 ?
loop_
    _geom_angle_atom_site_label_1
    _geom_angle_atom_site_label_2
    _geom_angle_atom_site_label_3
    _geom_angle_site_symmetry_1
    _geom_angle_site_symmetry_3
    _geom_angle
    _geom_angle_publ_flag
    O2 Ag1 S2 4_565 1_655 121.08(12) ?
    O2 Ag1 S1 4_565 . 93.69(12) ?
    S2 Ag1 S1 1_655 . 144.39(4) ?
    O2 Ag1 O1 4_565 . 91.78(15) ?
    S2 Ag1 O1 1_655 . 101.83(10) ?
    S1 Ag1 O1 . . 83.01(9) ?
    C7 S1 C6 . . 103.42(18) ?
    C7 S1 Ag1 . . 97.63(13) ?
    C6 S1 Ag1 . . 110.32(14) ?
    C14 S2 C15 . . 102.2(2) ?
    C14 S2 Ag1 . 1_455 99.21(14) ?
    C15 S2 Ag1 . 1_455 107.56(14) ?
    N1 O1 Ag1 . . 117.3(3) ?
    N1 O2 Ag1 . 4_566 113.5(3) ?
    O2 N1 O3 . . 116.7(4) ?
    O2 N1 O1 . . 119.6(5) ?
    O3 N1 O1 . . 123.6(5) ?
    C6 C1 C2 . . 109.7(3) ?
    C6 C1 H1A . . 109.7 ?
    C2 C1 H1A . . 109.7 ?
    C6 C1 H1B . . 109.7 ?
    C2 C1 H1B . . 109.7 ?
    H1A C1 H1B . . 108.2 ?
    C3 C2 C1 . . 111.8(3) ?
    C3 C2 H2A . . 109.3 ?
    C1 C2 H2A . . 109.3 ?
    C3 C2 H2B . . 109.3 ?
    C1 C2 H2B . . 109.3 ?
    H2A C2 H2B . . 107.9 ?
    C2 C3 C4 . . 111.1(4) ?
    C2 C3 H3A . . 109.4 ?
    C4 C3 H3A . . 109.4 ?
    C2 C3 H3B . . 109.4 ?
    C4 C3 H3B . . 109.4 ?
    H3A C3 H3B . . 108.0 ?
    C3 C4 C5 . . 110.6(4) ?
    C3 C4 H4A . . 109.5 ?
    C5 C4 H4A . . 109.5 ?
    C3 C4 H4B . . 109.5 ?
    C5 C4 H4B . . 109.5 ?
    H4A C4 H4B . . 108.1 ?
    C4 C5 C6 . . 111.3(3) ?
    C4 C5 H5A . . 109.4 ?
    C6 C5 H5A . . 109.4 ?
    C4 C5 H5B . . 109.4 ?
    C6 C5 H5B . . 109.4 ?
    H5A C5 H5B . . 108.0 ?
    C1 C6 C5 . . 110.7(3) ?
    C1 C6 S1 . . 114.0(3) ?
    C5 C6 S1 . . 105.5(2) ?
    C1 C6 H6 . . 108.9 ?
    C5 C6 H6 . . 108.9 ?
    S1 C6 H6 . . 108.9 ?
    C8 C7 S1 . . 114.2(3) ?
    C8 C7 H7A . . 108.7 ?
    S1 C7 H7A . . 108.7 ?
    C8 C7 H7B . . 108.7 ?
    S1 C7 H7B . . 108.7 ?
    H7A C7 H7B . . 107.6 ?
    C9 C8 C13 . . 118.0(4) ?
    C9 C8 C7 . . 121.7(4) ?
    C13 C8 C7 . . 120.2(4) ?
    C8 C9 C10 . . 121.8(4) ?
    C8 C9 H9 . . 119.1 ?
    C10 C9 H9 . . 119.1 ?
    C9 C10 C11 . . 120.0(4) ?
    C9 C10 H10 . . 120.0 ?
    C11 C10 H10 . . 120.0 ?
    C12 C11 C10 . . 118.3(4) ?
    C12 C11 C14 . . 121.0(4) ?
    C10 C11 C14 . . 120.7(4) ?
    C11 C12 C13 . . 121.3(4) ?
    C11 C12 H12 . . 119.4 ?
    C13 C12 H12 . . 119.4 ?
    C8 C13 C12 . . 120.6(4) ?
    C8 C13 H13 . . 119.7 ?
    C12 C13 H13 . . 119.7 ?
    C11 C14 S2 . . 113.2(3) ?
    C11 C14 H14A . . 108.9 ?
    S2 C14 H14A . . 108.9 ?
    C11 C14 H14B . . 108.9 ?
    S2 C14 H14B . . 108.9 ?
    H14A C14 H14B . . 107.8 ?
    C16 C15 C20 . . 110.8(4) ?
    C16 C15 S2 . . 109.9(3) ?
    C20 C15 S2 . . 110.2(3) ?
    C16 C15 H15 . . 108.6 ?
    C20 C15 H15 . . 108.6 ?
    S2 C15 H15 . . 108.6 ?
    C15 C16 C17 . . 111.4(4) ?
    C15 C16 H16A . . 109.3 ?
    C17 C16 H16A . . 109.3 ?
    C15 C16 H16B . . 109.3 ?
    C17 C16 H16B . . 109.3 ?
    H16A C16 H16B . . 108.0 ?
    C18 C17 C16 . . 110.1(4) ?
    C18 C17 H17A . . 109.6 ?
    C16 C17 H17A . . 109.6 ?
    C18 C17 H17B . . 109.6 ?
    C16 C17 H17B . . 109.6 ?
    H17A C17 H17B . . 108.1 ?
    C19 C18 C17 . . 110.7(4) ?
    C19 C18 H18A . . 109.5 ?
    C17 C18 H18A . . 109.5 ?
    C19 C18 H18B . . 109.5 ?
    C17 C18 H18B . . 109.5 ?
    H18A C18 H18B . . 108.1 ?
    C20 C19 C18 . . 111.1(4) ?
    C20 C19 H19A . . 109.4 ?
    C18 C19 H19A . . 109.4 ?
    C20 C19 H19B . . 109.4 ?
    C18 C19 H19B . . 109.4 ?
    H19A C19 H19B . . 108.0 ?
    C19 C20 C15 . . 110.8(4) ?
    C19 C20 H20A . . 109.5 ?
    C15 C20 H20A . . 109.5 ?
    C19 C20 H20B . . 109.5 ?
    C15 C20 H20B . . 109.5 ?
    H20A C20 H20B . . 108.1 ?
loop_
    _geom_torsion_atom_site_label_1
    _geom_torsion_atom_site_label_2
    _geom_torsion_atom_site_label_3
    _geom_torsion_atom_site_label_4
    _geom_torsion_site_symmetry_1
    _geom_torsion_site_symmetry_2
    _geom_torsion_site_symmetry_3
    _geom_torsion_site_symmetry_4
    _geom_torsion
    _geom_torsion_publ_flag
    O2 Ag1 S1 C7 4_565 . . . -26.26(19) ?
    S2 Ag1 S1 C7 1_655 . . . 165.66(14) ?
    O1 Ag1 S1 C7 . . . . 65.08(15) ?
    O2 Ag1 S1 C6 4_565 . . . 81.2(2) ?
    S2 Ag1 S1 C6 1_655 . . . -86.92(15) ?
    O1 Ag1 S1 C6 . . . . 172.50(16) ?
    O2 Ag1 O1 N1 4_565 . . . -38.0(4) ?
    S2 Ag1 O1 N1 1_655 . . . 84.3(3) ?
    S1 Ag1 O1 N1 . . . . -131.5(3) ?
    Ag1 O2 N1 O3 4_566 . . . 13.2(7) ?
    Ag1 O2 N1 O1 4_566 . . . -169.9(3) ?
    Ag1 O1 N1 O2 . . . . 142.9(5) ?
    Ag1 O1 N1 O3 . . . . -40.4(6) ?
    C6 C1 C2 C3 . . . . -56.9(5) ?
    C1 C2 C3 C4 . . . . 56.7(5) ?
    C2 C3 C4 C5 . . . . -55.6(5) ?
    C3 C4 C5 C6 . . . . 55.9(5) ?
    C2 C1 C6 C5 . . . . 56.5(4) ?
    C2 C1 C6 S1 . . . . 175.2(3) ?
    C4 C5 C6 C1 . . . . -56.9(5) ?
    C4 C5 C6 S1 . . . . 179.4(3) ?
    C7 S1 C6 C1 . . . . 59.5(3) ?
    Ag1 S1 C6 C1 . . . . -44.0(3) ?
    C7 S1 C6 C5 . . . . -178.9(3) ?
    Ag1 S1 C6 C5 . . . . 77.6(3) ?
    C6 S1 C7 C8 . . . . 63.2(3) ?
    Ag1 S1 C7 C8 . . . . 176.3(3) ?
    S1 C7 C8 C9 . . . . 60.3(5) ?
    S1 C7 C8 C13 . . . . -122.8(4) ?
    C13 C8 C9 C10 . . . . -0.1(6) ?
    C7 C8 C9 C10 . . . . 176.8(4) ?
    C8 C9 C10 C11 . . . . -0.2(7) ?
    C9 C10 C11 C12 . . . . 0.0(6) ?
    C9 C10 C11 C14 . . . . 179.9(4) ?
    C10 C11 C12 C13 . . . . 0.4(6) ?
    C14 C11 C12 C13 . . . . -179.5(4) ?
    C9 C8 C13 C12 . . . . 0.5(6) ?
    C7 C8 C13 C12 . . . . -176.4(4) ?
    C11 C12 C13 C8 . . . . -0.7(7) ?
    C12 C11 C14 S2 . . . . 110.0(4) ?
    C10 C11 C14 S2 . . . . -69.9(5) ?
    C15 S2 C14 C11 . . . . -60.3(4) ?
    Ag1 S2 C14 C11 1_455 . . . -170.6(3) ?
    C14 S2 C15 C16 . . . . 97.4(4) ?
    Ag1 S2 C15 C16 1_455 . . . -158.7(3) ?
    C14 S2 C15 C20 . . . . -140.2(3) ?
    Ag1 S2 C15 C20 1_455 . . . -36.3(4) ?
    C20 C15 C16 C17 . . . . 55.8(6) ?
    S2 C15 C16 C17 . . . . 177.9(4) ?
    C15 C16 C17 C18 . . . . -56.0(6) ?
    C16 C17 C18 C19 . . . . 56.5(6) ?
    C17 C18 C19 C20 . . . . -57.6(6) ?
    C18 C19 C20 C15 . . . . 57.1(6) ?
    C16 C15 C20 C19 . . . . -56.1(6) ?
    S2 C15 C20 C19 . . . . -178.0(3) ?
loop_
    _geom_hbond_atom_site_label_D
    _geom_hbond_atom_site_label_H
    _geom_hbond_atom_site_label_A
    _geom_hbond_site_symmetry_A
    _geom_hbond_distance_DH
    _geom_hbond_distance_HA
    _geom_hbond_distance_DA
    _geom_hbond_angle_DHA
    C14 H14A O3 4_465 0.99 2.60 3.416(7) 140.3
    C14 H14B O3 1_455 0.99 2.47 3.199(6) 130.4
    C7 H7B O2 4_565 0.99 2.43 3.118(6) 125.9
