# Supplementary material for: Phyllo-poly[[μ2-1,4-bis­(cyclo­hexyl­sulfanylmeth­yl)benzene-κ2 S:S′](μ2-nitrato-κ2 O:O′)silver(I)]
Source: Acta Crystallogr Sect E Struct Rep Online. 2009 Mar 11;65(Pt 4):m385. doi: 10.1107/S1600536809007910 (PMC2969017; doi:10.1107/S1600536809007910)
Supplement: Supplementary file 2 [file e-65-0m385-Isup2.hkl]

# 
# h,k,l, Fc-squared, Fo-squared, sigma(Fo-squared) and status flag 
# 
data_I
_shelx_title ' AgLNO3-a in P2(1)/c' 
_shelx_refln_list_code          4 
_shelx_F_calc_maximum      305.87 
_exptl_crystal_F_000      1040.00 
_reflns_d_resolution_high  0.7762 
 
loop_ 
 _symmetry_equiv_pos_as_xyz 
 'x, y, z' 
 '-x, y+1/2, -z+1/2' 
 '-x, -y, -z' 
 'x, -y-1/2, z-1/2' 
 
_cell_length_a    12.1053 
_cell_length_b    20.7190 
_cell_length_c     8.5973 
_cell_angle_alpha  90.000 
_cell_angle_beta   92.256 
_cell_angle_gamma  90.000 
 
_shelx_F_squared_multiplier     1.000 
 
loop_ 
 _refln_index_h 
 _refln_index_k 
 _refln_index_l 
 _refln_F_squared_calc 
 _refln_F_squared_meas 
 _refln_F_squared_sigma 
 _refln_observed_status 
   1   0   0    34102.26    32434.12    464.90 o 
   2   0   0     1054.08     1152.35     29.11 o 
   3   0   0    12443.66    13935.04    210.79 o 
   4   0   0    50757.88    55352.72    780.09 o 
   5   0   0    93553.52    97131.41   2026.10 o 
   6   0   0     8251.55     7872.81    219.84 o 
   7   0   0      442.32      520.90     64.21 o 
   8   0   0     1385.20     1613.32     97.44 o 
   9   0   0     8871.74     9776.79    288.72 o 
  10   0   0    10152.88    10399.90    314.47 o 
  11   0   0     8742.27     8089.93    272.11 o 
  12   0   0       58.79        0.00     67.03 o 
  13   0   0      275.25      214.60     92.39 o 
  14   0   0     1880.13     1824.91    144.85 o 
   1   1   0    10026.21    10461.95    449.21 o 
   2   1   0     5135.09     6086.00     80.27 o 
   3   1   0     7160.18     8068.11    107.82 o 
   4   1   0    13503.26    14285.13    183.54 o 
   5   1   0     1725.85     1854.12     44.66 o 
   6   1   0      258.04      206.95     31.35 o 
   7   1   0     5442.01     5476.39    126.13 o 
   8   1   0     4293.22     4573.02    118.25 o 
   9   1   0     3004.30     3050.90     99.99 o 
  10   1   0       13.00        0.00     38.18 o 
  11   1   0     3592.50     3582.80    119.78 o 
  12   1   0     1709.41     1881.63     96.00 o 
  13   1   0      957.75     1011.15     84.19 o 
  14   1   0      242.85      283.38     98.99 o 
  15   1   0       62.81      186.91     71.89 o 
   0   2   0    10909.21    11625.04    148.83 o 
   1   2   0     1764.46     2001.36     25.00 o 
   2   2   0      648.56      681.30     19.23 o 
   3   2   0        0.45        0.28     12.14 o 
   4   2   0      591.72      641.34     25.20 o 
   5   2   0     1372.07     1547.52     40.62 o 
   6   2   0      139.55      224.10     24.18 o 
   7   2   0     1254.49     1514.25     62.70 o 
   8   2   0       57.56       21.86     32.12 o 
   9   2   0      123.93      173.00     46.31 o 
  10   2   0       60.50       90.63     43.63 o 
  11   2   0      446.15      432.88     61.62 o 
  12   2   0       18.32       30.99     51.25 o 
  13   2   0      166.73      339.43     95.11 o 
  14   2   0      129.55      244.26     68.57 o 
  15   2   0       90.86        1.54     63.97 o 
   1   3   0     2340.94     2195.19     28.58 o 
   2   3   0    33488.06    34293.25    359.95 o 
   3   3   0     5288.84     5560.20     84.78 o 
   4   3   0      587.05      648.22     24.41 o 
   5   3   0     1065.93     1197.87     35.39 o 
   6   3   0     2450.28     2492.30     64.34 o 
   7   3   0        4.92        0.00     26.42 o 
   8   3   0        1.50        0.00     49.55 o 
   9   3   0       80.88      128.34     54.35 o 
  10   3   0       38.89       74.36     46.25 o 
  11   3   0      394.27      478.29     63.46 o 
  12   3   0       18.19        0.00     65.57 o 
  13   3   0       93.98      155.73     58.75 o 
  14   3   0       43.08       19.03     80.83 o 
  15   3   0        0.26        2.20     71.05 o 
   0   4   0    70905.65    65984.60    789.28 o 
   1   4   0     7735.00     7783.69     94.34 o 
   2   4   0      730.55      748.93     18.92 o 
   3   4   0       78.67       53.59     23.32 o 
   4   4   0     8131.26     8515.92    145.35 o 
   5   4   0    39147.24    39706.61    756.04 o 
   6   4   0     8693.41     8427.62    110.86 o 
   7   4   0        7.22        0.46     19.47 o 
   8   4   0      170.97      284.11     45.90 o 
   9   4   0     4289.41     4345.33    169.23 o 
  10   4   0     8573.67     7978.84    156.43 o 
  11   4   0     3596.35     3370.13     97.36 o 
  12   4   0      271.44      287.44     64.44 o 
  13   4   0       25.86        0.00     51.48 o 
  14   4   0     1096.83     1284.82    110.57 o 
  15   4   0     3647.35     3272.94    147.23 o 
   1   5   0     2072.05     2259.83     34.90 o 
   2   5   0    14499.78    14464.79    228.27 o 
   3   5   0    12752.41    12786.00    159.05 o 
   4   5   0    16892.56    16886.67    497.24 o 
   5   5   0      330.28      422.20     21.35 o 
   6   5   0     6908.49     6887.94     95.36 o 
   7   5   0    11273.37    11287.73    144.23 o 
   8   5   0     9167.96     8860.95    239.02 o 
   9   5   0     2283.30     2221.02     72.45 o 
  10   5   0       74.65       52.40     35.12 o 
  11   5   0     3077.20     2717.04    112.61 o 
  12   5   0     2948.02     2686.53    119.31 o 
  13   5   0     2223.90     2005.48    139.84 o 
  14   5   0      499.72      558.44     87.97 o 
  15   5   0        5.78        0.00     71.01 o 
   0   6   0      976.21     1137.10     34.01 o 
   1   6   0     9270.94     9212.13     91.70 o 
   2   6   0     2062.39     1831.01     31.84 o 
   3   6   0      955.46     1068.70     27.89 o 
   4   6   0    13676.81    13173.44    313.56 o 
   5   6   0     6391.53     6138.21    102.55 o 
   6   6   0     2090.39     2145.77     45.13 o 
   7   6   0      438.11      497.93     28.04 o 
   8   6   0     1584.43     1708.53     59.36 o 
   9   6   0     2121.46     1866.66     65.86 o 
  10   6   0     1750.76     1607.75    116.97 o 
  11   6   0      686.40      845.91    125.56 o 
  12   6   0      106.70      124.31     61.35 o 
  13   6   0      482.53      529.50     82.67 o 
  14   6   0      726.62      618.82     89.78 o 
  15   6   0      615.86      514.70     95.87 o 
   1   7   0     1776.14     1842.09     31.36 o 
   2   7   0      951.20      804.11     23.30 o 
   3   7   0    14979.42    14928.98    217.77 o 
   4   7   0       57.32       65.06     14.96 o 
   5   7   0      183.09      214.03     25.17 o 
   6   7   0      180.24      211.71     20.51 o 
   7   7   0     3118.00     3231.56     60.73 o 
   8   7   0     5991.90     5655.93    112.85 o 
   9   7   0       16.84       98.58     50.38 o 
  10   7   0       18.77       61.51     82.48 o 
  11   7   0        1.34       46.38     53.27 o 
  12   7   0      489.99      612.98     78.94 o 
  13   7   0     1126.11     1184.42     90.97 o 
  14   7   0       28.16       27.13     66.30 o 
  15   7   0        0.09        0.00     73.72 o 
   0   8   0    14353.20    14537.75    259.91 o 
   1   8   0     8329.23     8376.24     88.63 o 
   2   8   0      579.16      673.82     21.60 o 
   3   8   0       22.33       32.43     12.69 o 
   4   8   0     2305.18     2483.13     49.55 o 
   5   8   0     6103.28     5739.03    134.81 o 
   6   8   0      744.61      692.94     39.46 o 
   7   8   0        7.52        9.35     19.20 o 
   8   8   0      583.90      654.30     66.63 o 
   9   8   0     1636.02     1670.69     88.82 o 
  10   8   0     2110.24     1969.50     97.56 o 
  11   8   0      609.97      616.08     80.28 o 
  12   8   0       81.87        0.00    143.19 o 
  13   8   0        8.23        0.00    127.94 o 
  14   8   0      444.64      488.60     89.39 o 
   1   9   0     2755.14     2909.41     54.62 o 
   2   9   0    18520.24    18731.08    234.53 o 
   3   9   0     5495.58     4984.97     68.20 o 
   4   9   0     3796.35     3635.72     62.20 o 
   5   9   0      319.96      307.67     27.55 o 
   6   9   0      749.00      755.21     28.91 o 
   7   9   0     4426.97     4135.61    125.42 o 
   8   9   0     1112.43     1100.45     79.55 o 
   9   9   0     2756.49     2511.96    105.78 o 
  10   9   0        0.26       11.52     47.56 o 
  11   9   0     1249.92     1313.77     90.83 o 
  12   9   0     1534.36     1428.10    137.46 o 
  13   9   0     1579.32     1398.73    104.00 o 
  14   9   0      628.44      547.67    107.49 o 
   0  10   0     6179.88     6133.73    104.86 o 
   1  10   0     7492.46     7237.38     83.59 o 
   2  10   0     6228.12     6104.10     74.39 o 
   3  10   0     1171.15     1292.72     30.92 o 
   4  10   0     7466.14     7450.85     94.91 o 
   5  10   0     1596.10     1620.16     74.04 o 
   6  10   0     3425.79     3308.62    133.33 o 
   7  10   0     1314.83     1229.59     78.61 o 
   8  10   0      186.94      357.15     63.97 o 
   9  10   0     4803.68     4411.91    142.67 o 
  10  10   0     1672.14     1492.45     92.93 o 
  11  10   0      948.43     1083.56    150.58 o 
  12  10   0       38.79        0.00     78.79 o 
  13  10   0      773.87      975.01    104.49 o 
  14  10   0     2218.93     2084.51    290.23 o 
   1  11   0     2297.69     2406.63     43.57 o 
   2  11   0    19242.03    19548.55    189.12 o 
   3  11   0    15700.90    15600.82    157.01 o 
   4  11   0      126.15      165.57     28.03 o 
   5  11   0      121.32      136.38     34.28 o 
   6  11   0      297.45      345.04     58.56 o 
   7  11   0     4488.80     4170.95    252.92 o 
   8  11   0     4740.55     4773.82    216.10 o 
   9  11   0      434.50      396.95     80.97 o 
  10  11   0       67.66       41.47     63.87 o 
  11  11   0      179.13       69.05     62.09 o 
  12  11   0     1923.95     1935.29    113.72 o 
  13  11   0     2283.27     2102.55    124.21 o 
  14  11   0      300.56      306.36    132.90 o 
   0  12   0      203.07      215.98     29.61 o 
   1  12   0      734.51      741.56     29.12 o 
   2  12   0      154.77      220.52     21.88 o 
   3  12   0      861.74      909.36     30.03 o 
   4  12   0      114.20       95.98     25.10 o 
   5  12   0      134.17      192.83     37.38 o 
   6  12   0       54.56       77.87     69.41 o 
   7  12   0        5.04       67.05     53.33 o 
   8  12   0      132.04      115.57     91.56 o 
   9  12   0        0.31        0.00     49.11 o 
  10  12   0      139.71      329.45     90.59 o 
  11  12   0       21.96        0.00     56.60 o 
  12  12   0       18.35       79.61     71.41 o 
  13  12   0      163.46      259.34     80.98 o 
   1  13   0       99.08      107.69     21.70 o 
   2  13   0     2821.01     2895.39     51.87 o 
   3  13   0     2504.47     2365.24     54.84 o 
   4  13   0      415.31      489.37     34.93 o 
   5  13   0      212.80      224.58     34.46 o 
   6  13   0      840.68     1054.18    144.85 o 
   7  13   0     2570.05     2569.06    118.13 o 
   8  13   0      793.11      924.01     86.52 o 
   9  13   0      894.41      900.57     90.19 o 
  10  13   0        6.53        0.00     78.15 o 
  11  13   0      247.17      257.75     74.95 o 
  12  13   0      422.73      534.68     92.64 o 
  13  13   0      642.93      832.89    106.62 o 
   0  14   0      322.75      396.85     41.88 o 
   1  14   0      883.00      821.84     33.83 o 
   2  14   0     1873.67     1835.68     49.61 o 
   3  14   0     1634.83     1551.69     47.77 o 
   4  14   0     3194.93     3254.23     68.08 o 
   5  14   0      908.64      923.33     42.11 o 
   6  14   0     1262.23     1213.25     63.29 o 
   7  14   0      189.19      172.72     63.23 o 
   8  14   0      645.62      931.33     87.63 o 
   9  14   0     3805.31     3821.68    144.86 o 
  10  14   0      174.22      301.84     78.09 o 
  11  14   0      253.94      147.79     76.35 o 
  12  14   0       19.83       16.06     73.88 o 
  13  14   0      319.83      504.77    129.16 o 
   1  15   0      409.39      497.84     35.83 o 
   2  15   0    10748.25    10493.60    137.67 o 
   3  15   0     4603.78     4649.91     91.47 o 
   4  15   0      977.14     1008.87     43.73 o 
   5  15   0      235.09      250.50     34.93 o 
   6  15   0     1409.61     1371.23     58.27 o 
   7  15   0     6676.96     6464.45    274.27 o 
   8  15   0     2663.07     3005.38    126.88 o 
   9  15   0     1469.26     1391.85     98.72 o 
  10  15   0       18.92        0.00     61.79 o 
  11  15   0      294.43      223.74     81.21 o 
  12  15   0     2118.10     2088.36    126.77 o 
   0  16   0      918.81      906.00     54.54 o 
   1  16   0     1980.38     1980.68     54.71 o 
   2  16   0      375.69      450.53     35.97 o 
   3  16   0      260.62      384.13     37.78 o 
   4  16   0     1398.53     1656.90     54.08 o 
   5  16   0     2139.77     1986.35     59.62 o 
   6  16   0     2442.42     2334.72     73.40 o 
   7  16   0      133.08       72.59     45.11 o 
   8  16   0      621.99      645.81     67.88 o 
   9  16   0     1906.97     1946.39    110.77 o 
  10  16   0      628.10      668.23     95.59 o 
  11  16   0      417.31      435.41    128.14 o 
  12  16   0        3.63       54.69    128.33 o 
   1  17   0      220.33      316.53     34.24 o 
   2  17   0       18.48       43.53     27.44 o 
   3  17   0      300.43      336.20     35.32 o 
   4  17   0       59.81       54.92     28.37 o 
   5  17   0       56.58       28.53     29.13 o 
   6  17   0      168.43      212.57     39.82 o 
   7  17   0       41.64        0.00     48.41 o 
   8  17   0      601.14      526.15     88.34 o 
   9  17   0        0.70        0.00     63.00 o 
  10  17   0       21.31        0.00     91.27 o 
  11  17   0        6.82        0.00    112.69 o 
   0  18   0        1.46       36.05     42.12 o 
   1  18   0      178.66      154.61     33.36 o 
   2  18   0      100.01       66.88     29.62 o 
   3  18   0      602.26      638.22     44.24 o 
   4  18   0       34.80        4.95     27.87 o 
   5  18   0       61.52       54.55     31.06 o 
   6  18   0        8.19       14.82     39.55 o 
   7  18   0        0.76        0.00     87.77 o 
   8  18   0      117.43       55.91     60.09 o 
   9  18   0       46.32        0.00     54.94 o 
  10  18   0        7.55       15.74     64.00 o 
  11  18   0        8.15        0.00    163.30 o 
   1  19   0      407.40      410.47     41.48 o 
   2  19   0     2403.96     2252.07     81.99 o 
   3  19   0     1492.19     1569.42     63.45 o 
   4  19   0      218.58      229.39     40.85 o 
   5  19   0       20.79       44.08     35.84 o 
   6  19   0       94.45        0.00     42.14 o 
   7  19   0     1686.17     1730.08    241.12 o 
   8  19   0     1214.01     1212.69    109.00 o 
   9  19   0      148.44      151.87     70.34 o 
  10  19   0       74.28      137.70     73.68 o 
   0  20   0     1517.56     1209.97    122.11 o 
   1  20   0     1804.51     1621.41    165.64 o 
   2  20   0       41.12        0.00     51.09 o 
   3  20   0      240.97      310.38     53.76 o 
   4  20   0     1167.88     1162.15     63.37 o 
   5  20   0     1128.12     1047.75     95.46 o 
   6  20   0     1089.28     1094.50     76.29 o 
   7  20   0        7.50        0.00     59.97 o 
   8  20   0      426.85      395.35    136.30 o 
   9  20   0      552.01      609.25     91.89 o 
  10  20   0      903.33      992.62    176.91 o 
   1  21   0      414.20      430.57     75.73 o 
   2  21   0        0.53       14.69     54.08 o 
   3  21   0        0.47        0.00     47.11 o 
   4  21   0       46.85        3.57     50.65 o 
   5  21   0       11.89        0.00     64.61 o 
   6  21   0      123.78      114.10     65.34 o 
   7  21   0        9.60        0.00     54.82 o 
   8  21   0        9.03       26.67     71.14 o 
   9  21   0       14.31       67.23     89.28 o 
   0  22   0       47.65        0.00     77.43 o 
   1  22   0      254.28      252.14     67.99 o 
   2  22   0       19.14        0.00     71.55 o 
   3  22   0       33.80        0.00    112.89 o 
   4  22   0       49.55        0.00     75.77 o 
   5  22   0      292.17      305.24     99.09 o 
   6  22   0      192.64      113.15     96.76 o 
   7  22   0        2.81        1.06     68.92 o 
   8  22   0       36.81       84.60     78.57 o 
   1  23   0       48.09        0.00     57.09 o 
   2  23   0      192.98      203.47     68.16 o 
   3  23   0      119.76       99.61    131.25 o 
   4  23   0       94.66        0.00     80.15 o 
   5  23   0       85.57       19.62     92.10 o 
   6  23   0       34.64        5.44     95.11 o 
   7  23   0      641.12      643.02    130.47 o 
   0  24   0     1976.82     1598.56    156.12 o 
   1  24   0      348.69      328.82     78.26 o 
   2  24   0       52.10       39.33     70.72 o 
   3  24   0      104.99      127.85    101.81 o 
   4  24   0      693.46      781.16    136.88 o 
   5  24   0     1332.15     1327.81    151.36 o 
   6  24   0      402.97      456.30    124.45 o 
   1  25   0       35.08        0.00    154.32 o 
   2  25   0       26.00        2.14     96.08 o 
   3  25   0        6.15        3.11     93.07 o 
   4  25   0        7.47        0.00     96.56 o 
   5  25   0       36.48      127.75    102.30 o 
   0  26   0      358.02      144.07    117.94 o 
   1  26   0       30.71       80.20     74.36 o 
   2  26   0       13.97      117.94    106.86 o 
   3  26   0        2.73        0.00     96.18 o 
 -15   1   1     1729.20     1540.43    108.73 o 
 -14   1   1      104.20      203.39     70.82 o 
 -13   1   1        0.09        0.00     52.69 o 
 -12   1   1      420.64      477.45     69.65 o 
 -11   1   1     4852.40     4637.94    208.62 o 
 -10   1   1     4722.91     4457.66    129.83 o 
  -9   1   1      932.23     1027.37     64.73 o 
  -8   1   1       18.09        0.00     46.92 o 
  -7   1   1     1985.29     1963.57    103.12 o 
  -6   1   1     7966.54     7774.67    153.96 o 
  -5   1   1    23241.76    23580.87    376.44 o 
  -4   1   1      254.70      330.30     31.60 o 
  -3   1   1     2541.76     2449.89     50.80 o 
  -2   1   1    26000.18    25522.35    315.98 o 
  -1   1   1     8333.61     8166.28     94.48 o 
   0   1   1    20780.09    19999.92    214.47 o 
   1   1   1     1207.30     1239.69     19.00 o 
   2   1   1    18356.08    19504.13    244.19 o 
   3   1   1     5058.60     5260.88    100.94 o 
   4   1   1    11468.13    11746.11    201.35 o 
   5   1   1     5018.10     5132.48     87.88 o 
   6   1   1      206.83      213.24     21.61 o 
   7   1   1     1231.25     1416.55     40.35 o 
   8   1   1       34.50       27.63     22.43 o 
   9   1   1     4614.95     4651.92     99.31 o 
  10   1   1     2757.67     3006.61    109.97 o 
  11   1   1       47.72        5.34     47.46 o 
  12   1   1        1.84        0.00     91.85 o 
  13   1   1       86.88        0.00     52.08 o 
  14   1   1      734.24      775.80     89.47 o 
  15   1   1     1668.82     1848.81    160.39 o 
 -15   2   1      911.30     1077.77    187.88 o 
 -14   2   1     1428.70     1381.48    103.20 o 
 -13   2   1      861.41      925.50     92.01 o 
 -12   2   1     1159.23     1130.23     66.01 o 
 -11   2   1       13.60        0.00     37.27 o 
 -10   2   1     2629.50     2783.05    100.73 o 
  -9   2   1     5988.55     5901.38    177.97 o 
  -8   2   1     1429.68     1302.72     64.75 o 
  -7   2   1      293.14      306.60     42.42 o 
  -6   2   1      257.09      417.68     71.89 o 
  -5   2   1    11486.28    11682.61    190.15 o 
  -4   2   1    15923.70    16226.39    216.37 o 
  -3   2   1      454.49      534.30     30.06 o 
  -2   2   1      101.72      142.92     16.95 o 
  -1   2   1      341.43      390.49     18.68 o 
   0   2   1    14766.83    14747.19    162.11 o 
   1   2   1    15794.52    15507.58    186.25 o 
   2   2   1     5349.13     5495.39     81.72 o 
   3   2   1     5450.14     5530.65    157.44 o 
   4   2   1      447.98      462.91     24.03 o 
   5   2   1    20567.89    21562.65    276.95 o 
   6   2   1    15682.92    15542.14    213.52 o 
   7   2   1     4684.07     4965.62     95.70 o 
   8   2   1     2768.41     2857.08     71.41 o 
   9   2   1       19.69       33.14     29.41 o 
  10   2   1     8008.38     7687.77    181.84 o 
  11   2   1     9267.42     8919.27    227.62 o 
  12   2   1     1729.01     1810.54     92.20 o 
  13   2   1      256.22      175.89     62.66 o 
  14   2   1        4.68        0.00     79.95 o 
  15   2   1     2583.98     2576.54    184.58 o 
 -15   3   1     2466.05     2203.24    137.66 o 
 -14   3   1      418.03      481.69     81.41 o 
 -13   3   1       43.58        0.00     58.49 o 
 -12   3   1      755.57      893.24     83.97 o 
 -11   3   1     7978.81     6965.94    147.76 o 
 -10   3   1     4654.22     4542.53    109.66 o 
  -9   3   1     1062.05     1036.64     53.72 o 
  -8   3   1       39.89       18.07     28.64 o 
  -7   3   1     5000.86     4966.81     98.63 o 
  -6   3   1     4270.92     3973.47     81.59 o 
  -5   3   1    16216.83    16447.13    224.97 o 
  -4   3   1     3547.51     3676.53     68.87 o 
  -3   3   1     3908.27     3966.42    107.25 o 
  -2   3   1     5540.59     5626.69     85.84 o 
  -1   3   1     5626.97     5615.01     80.77 o 
   0   3   1    43282.11    42019.42    441.76 o 
   1   3   1      764.24      779.78     14.44 o 
   2   3   1     4232.92     4575.05     71.97 o 
   3   3   1     9626.31    10097.13    119.69 o 
   4   3   1    22379.91    22842.04    286.60 o 
   5   3   1    15092.43    15595.06    209.78 o 
   6   3   1      777.74      846.93     42.22 o 
   7   3   1     1900.82     2084.38     56.63 o 
   8   3   1     5841.52     5620.11    105.64 o 
   9   3   1     6352.17     6379.05    120.12 o 
  10   3   1     5219.75     5197.57    143.10 o 
  11   3   1       61.89       20.25     45.12 o 
  12   3   1      363.76      500.82     89.08 o 
  13   3   1     1204.12     1091.84    113.08 o 
  14   3   1     1697.60     1478.39    147.47 o 
  15   3   1     1639.60     1680.11    110.75 o 
 -15   4   1      157.26      184.65     87.64 o 
 -14   4   1      428.59      385.22     85.90 o 
 -13   4   1     1619.60     1567.69    103.24 o 
 -12   4   1      462.94      594.92     78.16 o 
 -11   4   1        6.76       20.56     53.97 o 
 -10   4   1       61.09       30.13     38.79 o 
  -9   4   1     1020.66     1070.45     55.23 o 
  -8   4   1     4869.66     4508.58    117.53 o 
  -7   4   1     2050.53     2110.12     68.76 o 
  -6   4   1        8.43       30.67     23.18 o 
  -5   4   1     1269.99     1427.31     51.85 o 
  -4   4   1     2620.95     2606.32     55.36 o 
  -3   4   1     8090.01     8075.75    118.07 o 
  -2   4   1      236.53      272.20     27.63 o 
  -1   4   1      760.46      707.68     19.17 o 
   0   4   1    53425.85    51640.42    483.30 o 
   1   4   1       77.24       95.53      9.07 o 
   2   4   1     4761.41     5000.35     54.52 o 
   3   4   1      161.54      193.52     16.43 o 
   4   4   1      143.35      230.14     19.04 o 
   5   4   1     5213.05     5794.88     97.11 o 
   6   4   1      723.51      642.66     35.28 o 
   7   4   1     5753.42     5666.44    131.10 o 
   8   4   1      531.54      637.46     53.17 o 
   9   4   1       50.29      156.40     37.67 o 
  10   4   1        5.67        0.00     41.18 o 
  11   4   1     2170.59     1813.55     88.38 o 
  12   4   1     1026.65     1029.47    129.59 o 
  13   4   1      636.19      559.28    108.71 o 
  14   4   1        7.34       14.92     98.60 o 
  15   4   1      258.08      259.58    132.56 o 
 -15   5   1      254.15       87.99     85.59 o 
 -14   5   1       18.96        0.20     66.22 o 
 -13   5   1       52.31       65.77    104.29 o 
 -12   5   1       99.91       94.16     72.37 o 
 -11   5   1      140.73      269.33     64.89 o 
 -10   5   1     1142.11     1504.97     89.32 o 
  -9   5   1       35.37       51.21     36.61 o 
  -8   5   1     1016.60     1233.16     55.80 o 
  -7   5   1      485.10      647.54     43.83 o 
  -6   5   1     2294.70     2244.95     59.66 o 
  -5   5   1     5533.32     5346.56     93.57 o 
  -4   5   1     1607.26     1569.45     42.08 o 
  -3   5   1     1274.19     1383.30     78.49 o 
  -2   5   1       92.19      181.13     25.47 o 
  -1   5   1     1404.80     1523.32     27.11 o 
   0   5   1     3807.12     3978.92     52.17 o 
   1   5   1     9212.92     9351.78     83.03 o 
   2   5   1       19.35       33.33      9.37 o 
   3   5   1     3731.90     3899.04     52.75 o 
   4   5   1      801.78      864.11     25.47 o 
   5   5   1     1151.51     1220.82     48.43 o 
   6   5   1      941.08      993.15     62.27 o 
   7   5   1      608.02      607.21     60.52 o 
   8   5   1     4772.22     4805.79    103.96 o 
   9   5   1      821.55      898.48     43.83 o 
  10   5   1     1393.15     1572.15     59.71 o 
  11   5   1       13.47       22.66     45.93 o 
  12   5   1      279.03      318.72    102.25 o 
  13   5   1      792.74      950.74     93.76 o 
  14   5   1       56.37        0.00     58.69 o 
  15   5   1      479.34      680.81    114.54 o 
 -15   6   1      595.06      742.26    111.93 o 
 -14   6   1     1329.01     1509.46    126.57 o 
 -13   6   1      149.65      182.66     73.93 o 
 -12   6   1      433.59      660.75     82.25 o 
 -11   6   1        0.10       17.08     94.33 o 
 -10   6   1     3102.83     2775.84    113.36 o 
  -9   6   1     4093.49     4003.57    130.51 o 
  -8   6   1      308.26      347.65     42.06 o 
  -7   6   1      109.48      207.66     33.16 o 
  -6   6   1      322.82      337.46     31.86 o 
  -5   6   1     3134.84     2832.27     61.71 o 
  -4   6   1     9143.02     8899.98    132.59 o 
  -3   6   1     1552.41     1511.21     63.33 o 
  -2   6   1      452.53      546.10     29.85 o 
  -1   6   1     4514.85     4489.76     56.96 o 
   0   6   1     4596.77     4668.56     53.40 o 
   1   6   1    22162.05    22568.46    254.90 o 
   2   6   1     4497.41     4588.43     59.70 o 
   3   6   1     2499.72     2488.60     62.03 o 
   4   6   1      195.70      241.56     22.44 o 
   5   6   1     6856.92     7076.28    101.53 o 
   6   6   1    10853.38    11034.79    168.80 o 
   7   6   1      642.80      714.43     55.14 o 
   8   6   1     1457.45     1480.90     45.93 o 
   9   6   1      260.56      252.31     31.33 o 
  10   6   1     2460.21     2408.17     63.76 o 
  11   6   1     3432.43     3534.36    128.22 o 
  12   6   1      482.21      640.36     78.69 o 
  13   6   1      198.98      159.45     70.17 o 
  14   6   1       12.42        0.00     58.89 o 
  15   6   1      728.94      751.09    115.17 o 
 -15   7   1     1670.08     1794.90    136.57 o 
 -14   7   1      638.00      598.80     97.10 o 
 -13   7   1        7.47      117.70     73.00 o 
 -12   7   1      854.97     1010.61    118.96 o 
 -11   7   1     4824.69     4339.82    151.94 o 
 -10   7   1     7084.07     6537.91    258.31 o 
  -9   7   1     1741.44     1815.79     95.08 o 
  -8   7   1        9.66        6.58     44.47 o 
  -7   7   1     6736.48     6120.53    114.26 o 
  -6   7   1    19350.04    18952.19    272.08 o 
  -5   7   1    10347.49     9800.64    148.31 o 
  -4   7   1     3704.25     3723.52    103.59 o 
  -3   7   1     3546.02     3585.20    112.93 o 
  -2   7   1    17540.68    17840.22    248.85 o 
  -1   7   1    39060.59    37788.27    541.77 o 
   0   7   1    12489.31    12126.71    148.95 o 
   1   7   1     2097.29     2270.55     34.99 o 
   2   7   1     6155.91     6261.31     72.47 o 
   3   7   1     7459.96     7356.50    112.99 o 
   4   7   1    12947.90    12520.84    191.52 o 
   5   7   1    13645.81    13734.98    171.10 o 
   6   7   1     1024.78     1029.82     51.83 o 
   7   7   1      990.59     1016.63     55.83 o 
   8   7   1     3526.45     3576.03     70.98 o 
   9   7   1     5388.61     5217.21     92.18 o 
  10   7   1     6936.22     6895.65    181.27 o 
  11   7   1      115.34      123.60     57.02 o 
  12   7   1      341.97      258.34     71.94 o 
  13   7   1     1852.85     1649.26    101.55 o 
  14   7   1     2830.15     2595.85    131.15 o 
 -14   8   1     1115.91     1272.85    121.83 o 
 -13   8   1     3093.86     3041.63    222.08 o 
 -12   8   1     1348.42     1459.66    103.75 o 
 -11   8   1      132.73      165.40     62.71 o 
 -10   8   1        3.26        0.00     46.79 o 
  -9   8   1     1900.77     2049.61     97.54 o 
  -8   8   1     7855.75     7708.29    189.27 o 
  -7   8   1     3770.95     3441.90    116.59 o 
  -6   8   1      625.51      708.04     64.70 o 
  -5   8   1      429.04      522.75     55.71 o 
  -4   8   1     1829.46     1804.59     74.89 o 
  -3   8   1    17022.69    16331.47    308.53 o 
  -2   8   1    13635.30    12910.22    159.50 o 
  -1   8   1     3699.32     3718.61     61.79 o 
   0   8   1     3244.87     3075.92     43.13 o 
   1   8   1     9570.43     9535.09     98.46 o 
   2   8   1    18995.00    19224.38    179.90 o 
   3   8   1     9730.58     9929.83    104.12 o 
   4   8   1      474.89      481.20     43.66 o 
   5   8   1     1866.55     1979.79     48.49 o 
   6   8   1     7343.20     7169.12    170.14 o 
   7   8   1     8093.68     7994.60    138.19 o 
   8   8   1     5319.96     5536.24    112.79 o 
   9   8   1       49.39       78.11     45.90 o 
  10   8   1       98.55       73.40     49.51 o 
  11   8   1     1869.14     1770.18     96.83 o 
  12   8   1     4058.02     3763.17    186.47 o 
  13   8   1     1415.31     1403.64    101.15 o 
  14   8   1        3.70       12.64    104.63 o 
 -14   9   1      267.30      177.17     95.84 o 
 -13   9   1       84.76       32.94     73.80 o 
 -12   9   1     1137.59     1361.23    115.68 o 
 -11   9   1       65.87      121.02     63.34 o 
 -10   9   1       86.85       79.35     61.15 o 
  -9   9   1       65.00       76.48     58.80 o 
  -8   9   1     1426.95     1375.48     84.69 o 
  -7   9   1     2166.64     2203.87    143.73 o 
  -6   9   1      536.53      614.80     80.97 o 
  -5   9   1      352.89      496.83     58.31 o 
  -4   9   1     1221.07     1244.40     67.04 o 
  -3   9   1      473.45      519.40     31.01 o 
  -2   9   1     4527.06     4338.25     64.15 o 
  -1   9   1     2654.15     2617.69     63.56 o 
   0   9   1      788.07      919.52     26.50 o 
   1   9   1      510.01      615.09     22.65 o 
   2   9   1     1580.27     1474.26     31.03 o 
   3   9   1    12181.68    12180.13    125.17 o 
   4   9   1     2482.12     2378.91     46.92 o 
   5   9   1        6.87       11.81     19.03 o 
   6   9   1      301.53      386.12     31.65 o 
   7   9   1     1818.10     1833.83     59.96 o 
   8   9   1     6544.30     5951.73    255.93 o 
   9   9   1      357.06      489.57     64.98 o 
  10   9   1       31.79       13.91     48.85 o 
  11   9   1        6.09        0.00     47.98 o 
  12   9   1      520.87      511.27     78.42 o 
  13   9   1     2532.04     2271.08    124.79 o 
  14   9   1      204.01      201.42     82.09 o 
 -14  10   1      224.15      239.30     90.41 o 
 -13  10   1      164.28      145.03     81.24 o 
 -12  10   1      114.04      135.95     72.55 o 
 -11  10   1       82.58      167.16     69.84 o 
 -10  10   1      420.74      483.97     73.89 o 
  -9  10   1     1030.21     1115.34     89.81 o 
  -8  10   1     2238.47     2237.01    107.00 o 
  -7  10   1      239.88      345.39     63.22 o 
  -6  10   1       93.78       90.14     49.81 o 
  -5  10   1       83.65       55.01     45.71 o 
  -4  10   1        5.45        0.00     26.82 o 
  -3  10   1     2378.37     2750.26     60.88 o 
  -2  10   1      362.09      474.06     29.00 o 
  -1  10   1     1060.13     1089.59     28.95 o 
   0  10   1      163.32      122.18     16.76 o 
   1  10   1        4.28        4.54     14.06 o 
   2  10   1       18.02       12.64     14.01 o 
   3  10   1     1537.98     1623.17     35.63 o 
   4  10   1      377.83      464.97     24.60 o 
   5  10   1      932.29      867.11     35.59 o 
   6  10   1      854.97      854.16     40.99 o 
   7  10   1      270.14      461.01     59.85 o 
   8  10   1      556.59      685.38     69.86 o 
   9  10   1       93.60      181.16     52.24 o 
  10  10   1       89.74       95.67     54.78 o 
  11  10   1      120.03      158.42     59.66 o 
  12  10   1      277.11      272.40     70.65 o 
  13  10   1        1.08        1.77     67.29 o 
  14  10   1        0.09        0.00    158.35 o 
 -14  11   1       34.19        0.00     89.23 o 
 -13  11   1      174.70      208.84     79.82 o 
 -12  11   1      951.23      942.93    102.82 o 
 -11  11   1     1678.61     1476.59    100.21 o 
 -10  11   1      783.66      737.83     84.79 o 
  -9  11   1      137.79      184.36     62.30 o 
  -8  11   1      107.47      216.69     63.03 o 
  -7  11   1     4339.06     4073.99    235.00 o 
  -6  11   1     4411.28     3924.09    126.93 o 
  -5  11   1     1300.65     1315.03     78.75 o 
  -4  11   1        0.44       19.96     23.35 o 
  -3  11   1      468.81      531.77     34.34 o 
  -2  11   1     8352.61     8552.54    118.98 o 
  -1  11   1     2998.20     2747.68     46.59 o 
   0  11   1      468.29      470.85     24.36 o 
   1  11   1       35.52       67.37     18.07 o 
   2  11   1     2506.59     2537.17     44.86 o 
   3  11   1      119.88       90.18     18.44 o 
   4  11   1     2747.28     2714.59     48.80 o 
   5  11   1     2872.98     2650.37     54.83 o 
   6  11   1        0.46       62.35     32.89 o 
   7  11   1      966.26     1168.18     80.56 o 
   8  11   1      267.26      346.18     60.62 o 
   9  11   1     4308.32     3961.22    190.94 o 
  10  11   1      643.13      571.98     78.09 o 
  11  11   1       23.63        0.00     53.82 o 
  12  11   1      282.38      235.25     71.47 o 
  13  11   1     1036.21     1264.90    114.27 o 
  14  11   1     1240.76     1517.54    181.86 o 
 -13  12   1     3062.45     2882.05    150.74 o 
 -12  12   1     1210.03     1386.73    120.68 o 
 -11  12   1       39.96        0.00     62.87 o 
 -10  12   1        5.55        0.00     56.97 o 
  -9  12   1     5883.32     5426.36    168.77 o 
  -8  12   1     3400.17     3607.62    132.27 o 
  -7  12   1     4520.84     4384.19    154.76 o 
  -6  12   1      472.30      562.48     90.25 o 
  -5  12   1      217.35      245.91     58.42 o 
  -4  12   1     4121.88     4439.87     87.92 o 
  -3  12   1     9492.70     8997.99    132.80 o 
  -2  12   1    12155.58    12109.13    129.73 o 
  -1  12   1       44.04        1.00     17.07 o 
   0  12   1      499.83      598.96     28.48 o 
   1  12   1     4715.50     4575.04     64.77 o 
   2  12   1    15804.02    15565.86    158.26 o 
   3  12   1     5181.39     4974.10     69.42 o 
   4  12   1        3.72        0.00     18.16 o 
   5  12   1      560.92      666.06     55.27 o 
   6  12   1     5205.49     4770.54     95.02 o 
   7  12   1     8803.44     8356.02    194.74 o 
   8  12   1     1751.99     1732.06     91.01 o 
   9  12   1       52.55       37.93    115.02 o 
  10  12   1      118.79      117.85     56.56 o 
  11  12   1     1042.80     1172.54    100.42 o 
  12  12   1     3363.38     3075.26    142.22 o 
  13  12   1     1235.95     1462.91    129.55 o 
 -13  13   1       73.92        9.13     85.20 o 
 -12  13   1      987.52     1105.16    112.55 o 
 -11  13   1      768.80      794.01    122.31 o 
 -10  13   1      188.75      107.00     64.00 o 
  -9  13   1      423.01      434.10     75.90 o 
  -8  13   1        8.34        0.00     53.94 o 
  -7  13   1     4033.41     4121.71    153.25 o 
  -6  13   1     1629.86     1727.23     99.13 o 
  -5  13   1      481.96      609.04     73.85 o 
  -4  13   1      123.13      109.66     36.99 o 
  -3  13   1      318.60      347.84     30.36 o 
  -2  13   1    12131.81    11612.34    143.76 o 
  -1  13   1     1786.05     1729.06     40.76 o 
   0  13   1        8.35        0.00     17.29 o 
   1  13   1      163.59      216.72     29.29 o 
   2  13   1     3109.14     3041.72     54.22 o 
   3  13   1     6509.61     6065.45     80.94 o 
   4  13   1     4056.03     3995.11     73.10 o 
   5  13   1       45.75       12.76     27.36 o 
   6  13   1       18.34        9.86     27.65 o 
   7  13   1     2257.72     2043.17     93.64 o 
   8  13   1     2781.31     2640.18    109.71 o 
   9  13   1     2974.78     2788.94    138.68 o 
  10  13   1        1.54        4.61     57.27 o 
  11  13   1       20.25       45.73     62.08 o 
  12  13   1      495.93      591.43    139.70 o 
  13  13   1     1817.40     1721.25    182.15 o 
 -13  14   1      573.05      589.67    109.42 o 
 -12  14   1      181.19      206.33     82.29 o 
 -11  14   1        0.22        0.00     70.14 o 
 -10  14   1       31.06        0.00     61.20 o 
  -9  14   1      539.86      577.68     88.52 o 
  -8  14   1      191.68      142.37     64.66 o 
  -7  14   1      459.00      651.41     80.46 o 
  -6  14   1       13.72       32.97     62.30 o 
  -5  14   1        2.27        0.00     39.56 o 
  -4  14   1      322.25      418.80     34.92 o 
  -3  14   1      502.39      567.69     45.40 o 
  -2  14   1       34.06       35.00     23.79 o 
  -1  14   1      594.19      676.81     35.93 o 
   0  14   1        6.20       13.98     20.75 o 
   1  14   1       14.39        0.00     19.73 o 
   2  14   1     1172.21     1182.50     36.90 o 
   3  14   1      231.09      190.44     28.88 o 
   4  14   1      331.75      369.98     33.23 o 
   5  14   1       14.93        0.00     26.92 o 
   6  14   1      189.94      266.54     38.73 o 
   7  14   1     2106.94     2118.07    128.79 o 
   8  14   1      214.76      207.99     84.68 o 
   9  14   1      116.30      100.64     61.18 o 
  10  14   1      119.61      194.39    105.89 o 
  11  14   1      322.10       41.48    105.11 o 
  12  14   1      294.27      482.53    144.46 o 
  13  14   1       13.09        0.00    100.35 o 
 -12  15   1       89.27        0.00     82.23 o 
 -11  15   1        0.08        0.00     78.69 o 
 -10  15   1        0.04        0.00     92.73 o 
  -9  15   1       76.12       99.61     85.34 o 
  -8  15   1      218.71      264.32     76.26 o 
  -7  15   1      774.28      796.19     86.99 o 
  -6  15   1      127.79      108.84     64.17 o 
  -5  15   1       21.62       22.00     35.06 o 
  -4  15   1      328.44      340.18     34.97 o 
  -3  15   1      101.02      128.57     28.17 o 
  -2  15   1      597.56      696.79     39.89 o 
  -1  15   1      147.02      171.30     26.94 o 
   0  15   1      188.86      273.79     29.91 o 
   1  15   1       29.41        0.00     21.22 o 
   2  15   1       81.81       51.82     25.87 o 
   3  15   1        5.01        0.00     23.36 o 
   4  15   1        9.08        0.00     25.17 o 
   5  15   1      135.02      133.18     28.78 o 
   6  15   1       52.65       10.91     33.04 o 
   7  15   1       54.04        6.19     34.09 o 
   8  15   1        0.18        0.00     46.90 o 
   9  15   1       12.74        0.00     47.54 o 
  10  15   1        6.37        9.27     53.77 o 
  11  15   1       21.23        0.00    104.53 o 
  12  15   1        4.98        0.00    102.68 o 
 -12  16   1      395.60      240.88     93.26 o 
 -11  16   1        0.04        0.00     79.19 o 
 -10  16   1       32.53        0.00     71.47 o 
  -9  16   1     1111.80     1259.22    159.66 o 
  -8  16   1     2673.35     2892.63    134.56 o 
  -7  16   1      764.37     1017.86     96.82 o 
  -6  16   1        6.17        0.00     42.75 o 
  -5  16   1       32.44        0.00     33.67 o 
  -4  16   1     1051.01      996.92     82.42 o 
  -3  16   1     4438.27     4055.72     88.26 o 
  -2  16   1     2704.67     2623.12     63.09 o 
  -1  16   1      602.48      697.26     39.45 o 
   0  16   1       37.96        6.32     24.38 o 
   1  16   1     1083.42     1011.15     42.17 o 
   2  16   1     4827.65     4486.01     80.08 o 
   3  16   1     5160.87     4951.89     98.93 o 
   4  16   1       42.03       98.40     34.05 o 
   5  16   1       79.26       42.02     38.99 o 
   6  16   1      411.30      406.52     50.29 o 
   7  16   1     3049.88     2995.49     98.43 o 
   8  16   1     1585.59     1559.92     98.65 o 
   9  16   1        3.58        0.00     52.30 o 
  10  16   1        8.45        0.00     55.24 o 
  11  16   1      164.04        7.91    101.57 o 
  12  16   1     1441.64     1375.10    196.38 o 
 -11  17   1      474.31      622.63    105.67 o 
 -10  17   1      378.64      304.12     89.05 o 
  -9  17   1      132.72      285.13    118.86 o 
  -8  17   1       11.49        0.00     71.35 o 
  -7  17   1     2529.35     2526.72    206.59 o 
  -6  17   1     2084.24     1902.21     94.35 o 
  -5  17   1      642.72      692.79     56.50 o 
  -4  17   1      346.36      385.03     58.86 o 
  -3  17   1      225.02      276.75     34.66 o 
  -2  17   1     5262.01     4950.36     89.23 o 
  -1  17   1     4308.57     3859.93     89.99 o 
   0  17   1      885.40      963.31     56.04 o 
   1  17   1      845.89      866.27     58.33 o 
   2  17   1      651.44      860.15     51.89 o 
   3  17   1     5899.23     5507.78    108.88 o 
   4  17   1     3288.90     3245.42     82.73 o 
   5  17   1      139.56      101.00     41.32 o 
   6  17   1      146.14      121.17     55.43 o 
   7  17   1      490.56      670.73     62.29 o 
   8  17   1     2494.66     2238.12    140.96 o 
   9  17   1     1532.17     1285.98    131.63 o 
  10  17   1      334.04      305.79     76.22 o 
  11  17   1        4.80        7.07    151.55 o 
 -11  18   1        1.93        0.00     79.70 o 
 -10  18   1      217.58      287.06     96.24 o 
  -9  18   1     1228.57     1303.47    118.95 o 
  -8  18   1      638.82      864.99     79.35 o 
  -7  18   1      246.16      258.34     56.91 o 
  -6  18   1       82.83       94.75     48.71 o 
  -5  18   1      707.74      818.33     60.68 o 
  -4  18   1     1528.93     1417.93     62.38 o 
  -3  18   1     1156.14     1172.23     59.28 o 
  -2  18   1       74.69       52.99     33.74 o 
  -1  18   1      204.44      151.61     37.30 o 
   0  18   1      242.10      267.86     45.53 o 
   1  18   1      972.34     1002.92     61.36 o 
   2  18   1     1823.22     1455.00     67.51 o 
   3  18   1       67.87       34.29     34.03 o 
   4  18   1      138.72      165.24     42.56 o 
   5  18   1      133.71      168.95     44.27 o 
   6  18   1      635.66      758.85     65.70 o 
   7  18   1      691.42      874.17     70.01 o 
   8  18   1      319.58      260.95     87.29 o 
   9  18   1      147.07       71.79     93.41 o 
  10  18   1      233.03      212.73    151.16 o 
  11  18   1      449.41      581.72     98.52 o 
 -10  19   1      474.89      521.86    119.83 o 
  -9  19   1      120.89      110.29     60.15 o 
  -8  19   1      146.10       40.12     69.33 o 
  -7  19   1        0.69        0.00     47.41 o 
  -6  19   1      700.21      785.84     73.86 o 
  -5  19   1      401.39      401.26     52.34 o 
  -4  19   1      124.78       88.78     41.83 o 
  -3  19   1       39.31        9.70     38.02 o 
  -2  19   1       16.51        0.00     33.72 o 
  -1  19   1      825.68      895.38     64.41 o 
   0  19   1      451.64      517.11     54.67 o 
   1  19   1      241.45      234.90     42.95 o 
   2  19   1       14.61        0.00     35.19 o 
   3  19   1        9.69        0.00     36.57 o 
   4  19   1      211.02      157.30     52.97 o 
   5  19   1      551.56      580.89     60.49 o 
   6  19   1        0.18        0.00     64.57 o 
   7  19   1       22.81       42.13     43.29 o 
   8  19   1       35.50        0.00    128.43 o 
   9  19   1      178.50       54.08     69.44 o 
  10  19   1      233.28      205.91     80.22 o 
 -10  20   1        2.55        0.00     62.68 o 
  -9  20   1       87.96       58.89     89.52 o 
  -8  20   1      885.95     1009.29    153.88 o 
  -7  20   1      289.59      328.35     77.69 o 
  -6  20   1       29.42       66.31     67.45 o 
  -5  20   1        2.07        0.00     37.03 o 
  -4  20   1       81.75       44.02     53.55 o 
  -3  20   1      890.74      897.75     62.05 o 
  -2  20   1      291.72      280.48     64.53 o 
  -1  20   1       12.90        0.00     35.33 o 
   0  20   1        0.70        0.00     34.24 o 
   1  20   1      355.98      327.14     48.59 o 
   2  20   1      469.75      410.50     52.42 o 
   3  20   1      508.56      615.23     72.86 o 
   4  20   1        7.43        0.00     45.82 o 
   5  20   1      174.80      186.33     50.50 o 
   6  20   1      259.02      235.30     52.65 o 
   7  20   1      460.78      556.35     66.18 o 
   8  20   1      521.45      500.99     82.02 o 
   9  20   1       17.36        0.00     65.64 o 
  10  20   1      234.72      340.70    147.28 o 
  -9  21   1       86.45       45.93    101.96 o 
  -8  21   1       10.04        0.00     89.62 o 
  -7  21   1      271.97      141.20     78.67 o 
  -6  21   1      300.48      208.83     78.45 o 
  -5  21   1      436.80      399.65     63.70 o 
  -4  21   1      373.60      385.38     64.21 o 
  -3  21   1        1.08        8.20     42.35 o 
  -2  21   1      714.41      629.97     63.09 o 
  -1  21   1      658.75      723.04     63.15 o 
   0  21   1      278.13      304.05    101.16 o 
   1  21   1      601.60      617.22     61.39 o 
   2  21   1       28.85       57.94     42.72 o 
   3  21   1     1539.84     1371.85    201.87 o 
   4  21   1      492.30      513.00     78.93 o 
   5  21   1      136.35      216.36     60.45 o 
   6  21   1      108.76       13.17     50.44 o 
   7  21   1       85.59        0.00     50.50 o 
   8  21   1      849.82      860.01    121.19 o 
   9  21   1      199.68      118.78     71.30 o 
  -8  22   1      442.60      380.26     93.55 o 
  -7  22   1      208.30      221.66    186.72 o 
  -6  22   1        0.99        0.00     75.19 o 
  -5  22   1      327.53      251.24     65.65 o 
  -4  22   1      732.62      765.27     90.25 o 
  -3  22   1      746.10      654.86     88.26 o 
  -2  22   1      181.58      117.66     66.07 o 
  -1  22   1        0.01        0.00     51.15 o 
   0  22   1      428.61      376.67     79.27 o 
   1  22   1      397.70      379.09     56.54 o 
   2  22   1      711.80      814.70     83.73 o 
   3  22   1      242.69      344.78     66.78 o 
   4  22   1        1.70       16.18     50.53 o 
   5  22   1      246.42      264.44     79.13 o 
   6  22   1      631.07      654.18     84.85 o 
   7  22   1      769.14      920.45     84.64 o 
   8  22   1      321.87      379.88     89.72 o 
  -7  23   1       98.18       19.36    137.61 o 
  -6  23   1      864.43     1103.11    145.04 o 
  -5  23   1      961.23     1116.57    108.06 o 
  -4  23   1      254.39      316.28     78.81 o 
  -3  23   1        9.14       25.85     61.97 o 
  -2  23   1       64.00      126.98     68.01 o 
  -1  23   1      855.70      706.94    137.46 o 
   0  23   1     1078.32     1072.83    100.43 o 
   1  23   1      190.90      309.32    105.02 o 
   2  23   1        1.29        0.00     82.28 o 
   3  23   1       47.51        0.00     76.16 o 
   4  23   1      780.20      728.70    131.54 o 
   5  23   1      840.21      967.49    147.18 o 
   6  23   1      136.38      141.79    109.87 o 
   7  23   1       77.13       46.88    126.39 o 
  -6  24   1       29.86       65.96     97.34 o 
  -5  24   1        0.41       53.24     88.21 o 
  -4  24   1       56.57        0.00     75.55 o 
  -3  24   1        0.37        0.00     96.08 o 
  -2  24   1        7.78        0.00     66.79 o 
  -1  24   1        4.13        0.00     68.63 o 
   0  24   1       48.05       26.11     64.23 o 
   1  24   1      385.88      521.97    122.02 o 
   2  24   1      173.09      139.31    102.68 o 
   3  24   1       40.24      117.45    103.85 o 
   4  24   1        0.98        0.00     91.12 o 
   5  24   1      144.83      208.57     97.24 o 
   6  24   1      228.27      115.22    102.49 o 
  -5  25   1       20.83      119.10    110.36 o 
  -4  25   1        9.86        0.00    103.27 o 
  -3  25   1        2.19        0.00     91.61 o 
  -2  25   1       94.91       21.33     70.97 o 
  -1  25   1        9.23        0.00     62.33 o 
   0  25   1       89.59        0.00    100.45 o 
   1  25   1       75.59      190.41    107.74 o 
   2  25   1        4.70        0.00     95.98 o 
   3  25   1      168.92        0.00    102.39 o 
   4  25   1       22.33        0.00    104.82 o 
   5  25   1        0.55        0.00     99.87 o 
  -3  26   1       73.37        0.00     73.52 o 
  -2  26   1       17.67        0.00     74.77 o 
  -1  26   1       13.87       60.72    105.60 o 
   0  26   1      438.83       46.05    129.79 o 
   1  26   1       47.53        0.00    103.46 o 
   2  26   1       16.89       99.58    108.80 o 
   3  26   1        2.71        0.00    100.06 o 
 -15   0   2      948.12     1209.19    166.32 o 
 -14   0   2       13.84        0.00     93.65 o 
 -13   0   2      136.74      177.97     95.01 o 
 -12   0   2      838.49      811.16     84.02 o 
 -11   0   2    10915.46     9404.00    295.72 o 
 -10   0   2     2809.84     2910.24    111.92 o 
  -9   0   2      104.36      140.45    109.97 o 
  -8   0   2     1948.82     2028.04    122.02 o 
  -7   0   2     8414.25     8142.65    257.00 o 
  -6   0   2    15856.00    14874.24    281.58 o 
  -5   0   2     2810.26     2927.98     82.77 o 
  -4   0   2     2028.06     1810.45     67.57 o 
  -3   0   2     4651.36     4549.58     99.69 o 
  -2   0   2     1223.44     1161.45     49.85 o 
  -1   0   2    20562.28    20848.21    406.76 o 
   0   0   2     4147.50     4592.15    121.63 o 
   1   0   2     4935.99     5702.19     82.32 o 
   2   0   2       35.70       97.04     15.04 o 
   3   0   2      563.57      503.32     31.45 o 
   4   0   2    26626.29    27301.07    611.93 o 
   5   0   2     3779.11     3595.22    130.18 o 
   6   0   2      454.49      448.24     59.55 o 
   7   0   2     4001.45     3943.30    153.78 o 
   8   0   2     1011.50     1076.83     58.85 o 
   9   0   2     3353.53     3338.61    101.38 o 
  10   0   2     3057.89     3183.12    104.92 o 
  11   0   2     2450.38     2245.06    126.83 o 
  12   0   2      925.60     1098.25    124.54 o 
  13   0   2      633.99      769.41    123.96 o 
  14   0   2     1343.44     1229.88    131.54 o 
  15   0   2      414.77      653.99    133.87 o 
 -15   1   2     2008.70     1931.39    139.21 o 
 -14   1   2     1182.21     1425.92    115.52 o 
 -13   1   2      204.55      198.15     53.94 o 
 -12   1   2      381.47      429.94     51.28 o 
 -11   1   2     1314.81     1113.90     67.68 o 
 -10   1   2     4242.25     4044.75    106.70 o 
  -9   1   2     4119.37     3988.08    162.25 o 
  -8   1   2     1345.83     1293.58     57.95 o 
  -7   1   2      141.34      206.79     36.17 o 
  -6   1   2      991.08      986.29     46.68 o 
  -5   1   2    26222.64    23555.85    458.85 o 
  -4   1   2    14032.41    13332.83    162.90 o 
  -3   1   2     3418.60     3487.54     60.07 o 
  -2   1   2     3005.96     3202.29     57.25 o 
  -1   1   2       96.76      207.16     18.94 o 
   0   1   2    45703.54    43973.61    411.14 o 
   1   1   2    11202.63    11050.87    113.47 o 
   2   1   2     6694.48     6951.69     75.83 o 
   3   1   2     1416.05     1627.94     42.08 o 
   4   1   2      585.90      547.13     57.61 o 
   5   1   2    20642.80    21235.44    351.64 o 
   6   1   2     7566.99     6968.09    149.30 o 
   7   1   2      622.84      677.38     32.68 o 
   8   1   2      440.91      504.31     35.74 o 
   9   1   2       55.92       86.29     27.07 o 
  10   1   2     7967.24     7794.35    125.11 o 
  11   1   2     5836.54     6040.45    129.76 o 
  12   1   2      399.52      629.66     88.94 o 
  13   1   2        6.00        0.00     70.67 o 
  14   1   2      362.89      372.47     75.30 o 
  15   1   2     3311.42     3251.42    209.26 o 
 -15   2   2       54.39      177.24     80.95 o 
 -14   2   2       54.88       74.34     90.66 o 
 -13   2   2      131.76      141.52     70.71 o 
 -12   2   2      234.52      197.30     64.33 o 
 -11   2   2      158.27      116.12     50.23 o 
 -10   2   2      448.48      570.94     56.86 o 
  -9   2   2       45.56       78.37     44.91 o 
  -8   2   2     1219.90     1229.93     58.07 o 
  -7   2   2     2816.13     2594.27     73.11 o 
  -6   2   2      554.88      679.63     45.93 o 
  -5   2   2        5.65       58.73     24.41 o 
  -4   2   2      682.08      737.86     44.64 o 
  -3   2   2      762.74      718.83     36.78 o 
  -2   2   2     2656.09     2701.12     55.74 o 
  -1   2   2        5.74       18.75     14.28 o 
   0   2   2     3532.00     3883.57     49.09 o 
   1   2   2     4739.60     5002.94     80.27 o 
   2   2   2       20.91        0.00     10.81 o 
   3   2   2     3452.74     3516.76     75.96 o 
   4   2   2      121.00      163.62     20.68 o 
   5   2   2      649.66      677.87     42.28 o 
   6   2   2        0.36       14.31     53.48 o 
   7   2   2      550.98      690.60     43.49 o 
   8   2   2      916.02      868.88     44.57 o 
   9   2   2      538.71      755.01     43.67 o 
  10   2   2      255.45      188.09     32.63 o 
  11   2   2       26.15        0.00     54.24 o 
  12   2   2      208.94      246.35     59.61 o 
  13   2   2      280.04      341.04     67.17 o 
  14   2   2      124.95      196.20     68.35 o 
  15   2   2       31.77       51.10    105.11 o 
 -15   3   2     1303.78     1585.44    120.42 o 
 -14   3   2      532.62      703.14    115.27 o 
 -13   3   2       50.50       62.57     65.84 o 
 -12   3   2      135.09       57.46     57.88 o 
 -11   3   2     1207.42     1210.49    118.08 o 
 -10   3   2     7156.32     6758.46    141.77 o 
  -9   3   2      393.63      507.32     52.90 o 
  -8   3   2       80.99      123.80     41.71 o 
  -7   3   2       25.54       81.83     32.70 o 
  -6   3   2     1037.25     1020.20     55.79 o 
  -5   3   2     3805.53     3365.48     74.91 o 
  -4   3   2     3622.61     3718.46     77.15 o 
  -3   3   2      202.82      228.95     27.26 o 
  -2   3   2     2300.13     2598.75     58.33 o 
  -1   3   2     8119.41     7993.16    111.55 o 
   0   3   2    10246.26    10160.85    230.08 o 
   1   3   2    10774.38    10844.50    146.05 o 
   2   3   2    10487.38    11103.72    133.63 o 
   3   3   2       96.78       94.11     19.34 o 
   4   3   2      960.21      967.48     35.58 o 
   5   3   2    13191.79    13585.98    269.49 o 
   6   3   2     5696.22     6000.37    108.07 o 
   7   3   2      212.92      237.67     31.14 o 
   8   3   2        0.59        0.00     25.21 o 
   9   3   2       44.81       53.95     27.18 o 
  10   3   2     6679.60     6591.50    131.35 o 
  11   3   2     1945.41     1733.79     67.86 o 
  12   3   2        0.99        0.00     44.82 o 
  13   3   2       84.25      106.54     57.03 o 
  14   3   2      327.11      518.38    117.84 o 
  15   3   2     1153.61     1405.14    172.44 o 
 -15   4   2      709.75      940.05    119.79 o 
 -14   4   2      129.44      284.68    112.30 o 
 -13   4   2      152.89      171.99     70.08 o 
 -12   4   2     1265.27     1227.94     95.22 o 
 -11   4   2     5538.94     4984.30    161.49 o 
 -10   4   2     2683.16     2790.66    117.60 o 
  -9   4   2      547.06      546.57     54.42 o 
  -8   4   2      147.74      195.94     42.18 o 
  -7   4   2      776.08      843.38     62.04 o 
  -6   4   2    16044.39    15050.66    220.52 o 
  -5   4   2     3826.42     3870.60     82.19 o 
  -4   4   2      241.42      394.50     33.24 o 
  -3   4   2      128.09      160.15     26.60 o 
  -2   4   2     1838.67     1809.68     44.13 o 
  -1   4   2    26042.61    26106.85    329.29 o 
   0   4   2      330.77      439.12     24.11 o 
   1   4   2     1324.82     1315.39     32.43 o 
   2   4   2     5309.09     5438.47     77.51 o 
   3   4   2     1605.99     1552.39     36.63 o 
   4   4   2     5794.39     5572.08     97.12 o 
   5   4   2     1638.04     1786.87     44.65 o 
   6   4   2     3414.83     3290.20     74.76 o 
   7   4   2     2115.23     2137.01     63.10 o 
   8   4   2      827.19      976.29     75.78 o 
   9   4   2     1154.91     1119.34     39.45 o 
  10   4   2     1595.08     1479.92     59.55 o 
  11   4   2     1613.22     1742.58     66.71 o 
  12   4   2      557.53      584.65     53.50 o 
  13   4   2       47.58      107.64     89.57 o 
  14   4   2      470.04      349.83    115.61 o 
  15   4   2      405.61      720.12     93.96 o 
 -15   5   2     2867.37     2644.16    231.31 o 
 -14   5   2     1853.59     1648.48    118.63 o 
 -13   5   2      914.73     1022.91    108.12 o 
 -12   5   2       12.47        0.00     61.94 o 
 -11   5   2     1578.21     1691.91    101.62 o 
 -10   5   2     6345.14     5814.10    170.65 o 
  -9   5   2     4146.25     4041.83    135.47 o 
  -8   5   2     3395.47     3463.74     91.32 o 
  -7   5   2      542.92      701.34     47.87 o 
  -6   5   2       39.98       61.87     29.22 o 
  -5   5   2    10056.51     9593.85    151.68 o 
  -4   5   2    11828.96    11159.45    165.89 o 
  -3   5   2    14701.32    14989.17    207.01 o 
  -2   5   2      560.15      612.10     23.59 o 
  -1   5   2     3793.69     3662.95     58.95 o 
   0   5   2    23990.79    24046.61    284.52 o 
   1   5   2    31587.27    31597.69    306.64 o 
   2   5   2      233.26      267.03     13.45 o 
   3   5   2      790.48      926.00     30.06 o 
   4   5   2     3695.40     3767.86     75.60 o 
   5   5   2    13935.24    14286.01    175.98 o 
   6   5   2    17182.41    17511.42    243.67 o 
   7   5   2      238.51      292.72     33.27 o 
   8   5   2      446.63      564.68     45.97 o 
   9   5   2     2234.06     2389.05     94.20 o 
  10   5   2     9418.00     9412.37    164.79 o 
  11   5   2     4420.49     4276.36    151.53 o 
  12   5   2     1477.07     1188.40    128.53 o 
  13   5   2        0.01        0.00     82.38 o 
  14   5   2      768.17      863.58     94.91 o 
 -15   6   2      566.28      428.32    159.81 o 
 -14   6   2        0.51        0.00     72.07 o 
 -13   6   2     2860.52     2656.30    133.75 o 
 -12   6   2     5807.14     5899.45    189.11 o 
 -11   6   2     1643.83     1651.21    102.33 o 
 -10   6   2     1484.98     1359.15     93.06 o 
  -9   6   2      290.72      367.72     67.78 o 
  -8   6   2     9334.20     8577.06    205.22 o 
  -7   6   2     7612.00     6907.58    128.81 o 
  -6   6   2     5066.66     5120.80    101.90 o 
  -5   6   2      394.19      389.91     82.15 o 
  -4   6   2      526.60      655.95     74.03 o 
  -3   6   2    12066.21    11943.86    172.05 o 
  -2   6   2     8151.15     7858.63    105.51 o 
  -1   6   2     2459.83     2445.27     51.83 o 
   0   6   2     5428.36     5935.94     85.26 o 
   1   6   2      929.88      968.22     25.29 o 
   2   6   2     7455.33     7285.75     77.41 o 
   3   6   2    19316.50    19394.12    289.96 o 
   4   6   2      270.50      245.44     18.35 o 
   5   6   2        4.93        0.00     15.71 o 
   6   6   2        5.71        0.00     18.57 o 
   7   6   2     4929.05     5132.53    137.79 o 
   8   6   2    14558.64    13501.18    263.04 o 
   9   6   2     1510.66     1348.20     75.30 o 
  10   6   2        2.87        0.00     28.78 o 
  11   6   2      711.62      811.36     53.59 o 
  12   6   2     2810.10     2731.66    214.99 o 
  13   6   2     3173.49     2913.27    182.69 o 
  14   6   2      842.10      795.04     94.20 o 
 -14   7   2      109.39        0.00     79.45 o 
 -13   7   2      861.20     1122.78    115.67 o 
 -12   7   2       24.01       35.15     61.55 o 
 -11   7   2       20.00       49.27     73.25 o 
 -10   7   2     1052.59     1107.82    191.38 o 
  -9   7   2        4.87        0.00     72.71 o 
  -8   7   2     2599.10     2640.46    109.91 o 
  -7   7   2      736.31      980.36     93.89 o 
  -6   7   2     4046.03     3877.24     95.32 o 
  -5   7   2     3217.25     2982.15    139.41 o 
  -4   7   2       78.83       26.90     64.26 o 
  -3   7   2     4557.52     4545.88     96.38 o 
  -2   7   2     2112.77     2289.44     43.69 o 
  -1   7   2     2285.31     2296.74     46.14 o 
   0   7   2      170.07      178.75     11.73 o 
   1   7   2      414.68      492.30     15.79 o 
   2   7   2      460.93      479.44     17.10 o 
   3   7   2      509.39      597.43     19.04 o 
   4   7   2      674.84      681.34     24.09 o 
   5   7   2     2003.34     1896.75     38.48 o 
   6   7   2      855.87      782.35     41.20 o 
   7   7   2     1066.03     1163.84     49.56 o 
   8   7   2      433.95      590.33     46.09 o 
   9   7   2        2.21        0.00     30.87 o 
  10   7   2      767.46      842.25     43.42 o 
  11   7   2      412.91      597.53     84.52 o 
  12   7   2      177.80       98.44     69.56 o 
  13   7   2        0.07        0.00     52.45 o 
  14   7   2        7.65        0.00     61.81 o 
 -14   8   2      241.16      322.79     95.83 o 
 -13   8   2       21.40        2.02     73.66 o 
 -12   8   2      125.12      104.41     74.68 o 
 -11   8   2     1246.22     1319.27    109.21 o 
 -10   8   2      778.57      874.02     86.03 o 
  -9   8   2     1491.12     1549.72     95.09 o 
  -8   8   2       46.71       50.57     56.28 o 
  -7   8   2     1256.51     1201.07    107.20 o 
  -6   8   2     3298.51     3293.95    115.57 o 
  -5   8   2        0.93       39.28     45.83 o 
  -4   8   2     4150.12     4198.33    121.31 o 
  -3   8   2      366.93      323.60     36.98 o 
  -2   8   2     1110.92     1090.82     35.78 o 
  -1   8   2     1194.64     1179.98     26.36 o 
   0   8   2     2713.35     2846.99     36.00 o 
   1   8   2      273.18      263.77     14.28 o 
   2   8   2      252.67      297.33     16.58 o 
   3   8   2        2.18        0.00     10.87 o 
   4   8   2     2114.69     2027.09     44.48 o 
   5   8   2     3016.91     3055.61     51.21 o 
   6   8   2     2166.19     2256.09     56.74 o 
   7   8   2       66.96       66.65     31.05 o 
   8   8   2      346.20      419.41     42.42 o 
   9   8   2      882.75      964.32     69.12 o 
  10   8   2      139.92       97.99     50.61 o 
  11   8   2      121.81      125.64     51.69 o 
  12   8   2       75.32      122.15     60.76 o 
  13   8   2       64.44       49.41     55.48 o 
  14   8   2      254.43      337.37    138.34 o 
 -14   9   2     1145.35     1181.33    129.66 o 
 -13   9   2      288.93      483.39     89.21 o 
 -12   9   2       14.35        0.00     71.45 o 
 -11   9   2       51.11        0.00     57.72 o 
 -10   9   2      837.09      962.49     96.46 o 
  -9   9   2     2461.66     2328.20    112.79 o 
  -8   9   2     2104.45     2287.82    162.43 o 
  -7   9   2       36.74      116.49     60.73 o 
  -6   9   2     1536.20     1645.86     92.63 o 
  -5   9   2     4310.77     4002.41    158.98 o 
  -4   9   2     7784.56     7222.76    281.78 o 
  -3   9   2     6310.04     6850.92    171.37 o 
  -2   9   2        3.22       73.03     29.53 o 
  -1   9   2      164.53      188.53     22.75 o 
   0   9   2     3211.06     2901.86     47.01 o 
   1   9   2    14957.01    15196.80    148.11 o 
   2   9   2     3771.68     3919.10     53.69 o 
   3   9   2      934.99     1004.44     30.35 o 
   4   9   2     2046.92     2000.69     45.02 o 
   5   9   2     2755.73     2772.58     54.80 o 
   6   9   2     5711.31     5834.58     89.03 o 
   7   9   2      695.57      697.62     40.09 o 
   8   9   2      728.68      817.55     52.74 o 
   9   9   2     2551.24     2355.10     98.95 o 
  10   9   2     1827.18     1865.70     92.01 o 
  11   9   2     1130.65     1248.82     84.81 o 
  12   9   2      720.26      761.91     84.44 o 
  13   9   2      177.47      118.94     66.97 o 
  14   9   2      562.46      704.52    189.53 o 
 -14  10   2      119.38        0.00     90.00 o 
 -13  10   2     2491.97     2309.08    138.33 o 
 -12  10   2     3708.81     3406.03    153.44 o 
 -11  10   2     1120.01     1351.36    115.94 o 
 -10  10   2      497.56      479.93     83.32 o 
  -9  10   2      644.87      900.60     91.93 o 
  -8  10   2     5435.81     4800.66    155.09 o 
  -7  10   2    11971.16    11205.17    251.39 o 
  -6  10   2     3682.44     3710.66    182.39 o 
  -5  10   2      115.81       88.33     59.20 o 
  -4  10   2     1962.22     2046.10     74.94 o 
  -3  10   2    12399.80    11295.31    188.43 o 
  -2  10   2    14005.55    12519.76    392.71 o 
  -1  10   2     6579.67     6385.29     90.19 o 
   0  10   2     1100.78     1043.03     26.68 o 
   1  10   2      110.48      135.57     16.68 o 
   2  10   2    10658.25     9858.25    134.34 o 
   3  10   2    18102.03    17124.52    266.60 o 
   4  10   2     4950.62     4730.82     73.83 o 
   5  10   2        4.48        0.00     22.97 o 
   6  10   2      435.57      553.85     33.97 o 
   7  10   2     6672.71     6342.39    120.16 o 
   8  10   2    11697.44    11073.67    575.69 o 
   9  10   2     1364.75     1392.26     81.87 o 
  10  10   2        5.93        1.01     52.54 o 
  11  10   2      459.38      436.05     70.07 o 
  12  10   2     2566.41     2834.52    127.08 o 
  13  10   2     4158.07     4198.51    242.77 o 
 -14  11   2     1210.39     1336.94    137.45 o 
 -13  11   2     1618.69     1495.10    123.65 o 
 -12  11   2      134.27      116.32     74.30 o 
 -11  11   2       41.74       48.09     70.54 o 
 -10  11   2       82.93      116.96     67.84 o 
  -9  11   2     2595.79     2365.16    179.87 o 
  -8  11   2     3945.48     3547.99    135.76 o 
  -7  11   2        1.32        0.00     55.56 o 
  -6  11   2     1024.19     1126.67    107.54 o 
  -5  11   2      869.27     1023.33     90.25 o 
  -4  11   2     3255.52     3168.84     91.84 o 
  -3  11   2     2723.12     2531.95     86.83 o 
  -2  11   2        0.41        0.00     19.26 o 
  -1  11   2      423.58      496.59     22.94 o 
   0  11   2        2.68        0.00     12.64 o 
   1  11   2     2275.35     2155.54     40.16 o 
   2  11   2     3883.67     4017.66     62.95 o 
   3  11   2      291.69      402.10     24.52 o 
   4  11   2     1061.32     1083.03     32.98 o 
   5  11   2      279.40      357.62     30.44 o 
   6  11   2      360.84      432.42     33.24 o 
   7  11   2     1926.47     1757.66     59.34 o 
   8  11   2      154.56      160.12     39.46 o 
   9  11   2     1545.60     1639.76     90.74 o 
  10  11   2      194.73      271.67     62.43 o 
  11  11   2      140.06      159.81     90.83 o 
  12  11   2      643.81      679.16    138.24 o 
  13  11   2       93.16        0.00     96.95 o 
 -13  12   2       67.37      181.29     92.31 o 
 -12  12   2       77.57        0.00     66.02 o 
 -11  12   2       20.91        0.00     90.25 o 
 -10  12   2        1.24        0.00     59.09 o 
  -9  12   2      227.77      199.32     89.18 o 
  -8  12   2      512.06      593.28     84.54 o 
  -7  12   2      306.35      430.70     78.74 o 
  -6  12   2       49.60       27.22     92.68 o 
  -5  12   2        4.63       19.22     58.63 o 
  -4  12   2        1.30       31.45     40.86 o 
  -3  12   2      246.69      358.96     47.49 o 
  -2  12   2     1024.43     1038.42     42.47 o 
  -1  12   2      115.17       93.74     18.39 o 
   0  12   2       37.21       28.91     15.92 o 
   1  12   2      151.97      214.12     20.60 o 
   2  12   2      151.22      208.59     21.58 o 
   3  12   2      425.11      531.20     28.49 o 
   4  12   2       13.98        0.00     20.59 o 
   5  12   2      376.37      552.46     34.71 o 
   6  12   2       34.33        9.53     28.19 o 
   7  12   2      201.75      263.57     36.60 o 
   8  12   2      307.95      354.02     61.31 o 
   9  12   2       89.79       61.00     51.46 o 
  10  12   2       16.94       31.38     84.91 o 
  11  12   2        6.72       38.18     96.76 o 
  12  12   2      137.65      173.89     96.66 o 
  13  12   2      421.30      747.35    151.74 o 
 -13  13   2       37.49        0.00     85.99 o 
 -12  13   2        8.44       14.88     73.94 o 
 -11  13   2       87.24       76.65     76.66 o 
 -10  13   2       23.77      145.33     92.87 o 
  -9  13   2      421.41      434.13     85.35 o 
  -8  13   2      684.77      947.34     91.34 o 
  -7  13   2        0.45       13.01     58.97 o 
  -6  13   2        0.57        0.00     58.39 o 
  -5  13   2       31.80        0.00     65.87 o 
  -4  13   2     1501.39     1448.22     71.43 o 
  -3  13   2     1259.29     1190.37     72.16 o 
  -2  13   2      124.00       81.32     23.12 o 
  -1  13   2      379.19      435.56     29.96 o 
   0  13   2     1266.36     1316.01     34.87 o 
   1  13   2     2040.97     1987.61     42.13 o 
   2  13   2      302.78      375.34     26.00 o 
   3  13   2        8.43        0.00     20.91 o 
   4  13   2      632.11      749.94     44.03 o 
   5  13   2      111.53      153.20     36.32 o 
   6  13   2      353.19      423.61     50.02 o 
   7  13   2     1166.57     1066.72     61.62 o 
   8  13   2      254.31      383.17     60.96 o 
   9  13   2      173.29      123.09     51.17 o 
  10  13   2      107.85      115.85     59.72 o 
  11  13   2       39.92        0.00     48.91 o 
  12  13   2      317.25      435.93    182.69 o 
  13  13   2      218.35      407.81     92.05 o 
 -13  14   2     1572.66     1871.44    207.99 o 
 -12  14   2     2300.35     2192.19    136.14 o 
 -11  14   2      564.57      727.48    117.55 o 
 -10  14   2       87.69       98.76     74.90 o 
  -9  14   2      524.76      442.62     85.59 o 
  -8  14   2     1669.09     1512.32    105.71 o 
  -7  14   2     4570.90     4461.68    155.40 o 
  -6  14   2     1151.13     1374.79    143.92 o 
  -5  14   2      251.70      220.94    119.88 o 
  -4  14   2      226.54      207.36     46.80 o 
  -3  14   2     3174.90     2815.85     76.71 o 
  -2  14   2     7621.34     7078.09    104.68 o 
  -1  14   2     2203.94     2226.56     65.05 o 
   0  14   2       27.50       27.38     29.12 o 
   1  14   2      325.70      324.44     30.90 o 
   2  14   2     6295.12     5580.74     88.07 o 
   3  14   2     5740.96     5356.23     86.37 o 
   4  14   2     2279.82     2350.88     77.33 o 
   5  14   2       85.27      104.29     42.58 o 
   6  14   2        4.67        0.00     30.34 o 
   7  14   2     1945.21     1946.07     78.54 o 
   8  14   2     5243.42     4958.61    158.05 o 
   9  14   2     1416.07     1448.16     92.05 o 
  10  14   2      144.77      157.07     60.09 o 
  11  14   2        0.46        0.00     74.46 o 
  12  14   2     1112.56     1279.41    193.42 o 
 -12  15   2       83.42      112.75    117.21 o 
 -11  15   2       41.55        0.00     72.41 o 
 -10  15   2      100.77        0.00     71.47 o 
  -9  15   2     2490.59     2457.16    165.78 o 
  -8  15   2     2470.61     2680.23    165.88 o 
  -7  15   2      121.97      162.34    105.40 o 
  -6  15   2        4.90      119.81    146.01 o 
  -5  15   2      123.19      119.52     48.43 o 
  -4  15   2     2068.94     2008.20     84.65 o 
  -3  15   2     3635.68     3587.62     87.64 o 
  -2  15   2      372.60      509.08     46.56 o 
  -1  15   2      359.43      385.48     42.76 o 
   0  15   2       94.85       54.52     31.45 o 
   1  15   2     2335.06     2193.93     55.79 o 
   2  15   2     3285.20     3322.71     67.31 o 
   3  15   2      453.33      608.76     44.12 o 
   4  15   2      499.11      564.10     50.42 o 
   5  15   2      639.08      768.00     59.83 o 
   6  15   2     1704.90     1621.19    107.39 o 
   7  15   2     2538.13     2638.55    124.53 o 
   8  15   2      131.07      161.07     46.55 o 
   9  15   2     1158.21     1254.99    144.90 o 
  10  15   2      437.64      445.43    121.87 o 
  11  15   2      540.44      504.07     84.08 o 
  12  15   2      737.96      931.28    103.78 o 
 -12  16   2      625.89      735.20    120.60 o 
 -11  16   2      245.05      195.31     94.00 o 
 -10  16   2       72.02      140.85    105.79 o 
  -9  16   2       48.64        0.00     85.49 o 
  -8  16   2       15.72        0.00     65.69 o 
  -7  16   2     1038.19     1221.81    109.18 o 
  -6  16   2      822.14      908.28     99.85 o 
  -5  16   2      776.86     1083.80     77.26 o 
  -4  16   2       99.97       67.12     37.54 o 
  -3  16   2      208.01      179.45     45.96 o 
  -2  16   2     3953.87     3537.33     87.40 o 
  -1  16   2     1512.41     1286.17     58.05 o 
   0  16   2      251.34      322.10     41.77 o 
   1  16   2     1229.51      995.19     50.78 o 
   2  16   2     2553.20     2321.31     66.14 o 
   3  16   2     1511.17     1558.40     66.74 o 
   4  16   2      425.51      499.44     52.20 o 
   5  16   2        0.22        0.00     50.99 o 
   6  16   2      727.40      665.69     59.30 o 
   7  16   2      638.61      573.70     59.90 o 
   8  16   2      182.57      254.17     55.42 o 
   9  16   2      253.16      261.58     68.41 o 
  10  16   2        1.25       13.59     58.52 o 
  11  16   2       23.19       89.22     70.14 o 
  12  16   2      519.25      289.98    110.94 o 
 -11  17   2       17.63        0.00     93.99 o 
 -10  17   2      322.78      320.07     97.71 o 
  -9  17   2      392.18      445.78    100.93 o 
  -8  17   2       17.31        0.00    107.01 o 
  -7  17   2       48.52       96.82     74.81 o 
  -6  17   2      134.58      146.46     74.32 o 
  -5  17   2      116.37      100.19     40.56 o 
  -4  17   2       31.49        4.42     48.59 o 
  -3  17   2       73.14       31.85     39.81 o 
  -2  17   2        3.43        0.00     32.07 o 
  -1  17   2        1.82        0.00     32.66 o 
   0  17   2       46.05       18.52     31.57 o 
   1  17   2      129.40      117.50     41.89 o 
   2  17   2        9.06        0.00     33.26 o 
   3  17   2       36.66       32.18     35.78 o 
   4  17   2        0.77        0.00     33.98 o 
   5  17   2      104.18       98.10     39.85 o 
   6  17   2      263.18      282.73     77.36 o 
   7  17   2       17.10        7.60     40.64 o 
   8  17   2        3.24       22.84     42.41 o 
   9  17   2       93.98       82.36     76.60 o 
  10  17   2      227.85      103.91    186.43 o 
  11  17   2      440.23      478.37    124.49 o 
 -11  18   2        2.41        0.00    112.01 o 
 -10  18   2        0.86        0.00    122.55 o 
  -9  18   2      275.79      412.63    101.89 o 
  -8  18   2     2564.39     2732.90    142.47 o 
  -7  18   2     1368.15     1512.91    112.21 o 
  -6  18   2      190.97      198.34     55.18 o 
  -5  18   2      175.24      172.67     47.83 o 
  -4  18   2     1074.59     1127.35     63.37 o 
  -3  18   2     2992.96     2929.05     85.64 o 
  -2  18   2     2393.50     2276.64    104.53 o 
  -1  18   2      863.67      863.42     56.38 o 
   0  18   2      423.97      529.94     47.55 o 
   1  18   2      106.05       49.94     39.07 o 
   2  18   2     1908.32     1730.01     91.36 o 
   3  18   2     3799.50     3550.41    126.81 o 
   4  18   2      386.28      452.78     53.61 o 
   5  18   2       48.90        0.00     57.69 o 
   6  18   2       46.46        4.74     43.73 o 
   7  18   2     1160.38     1263.37     74.46 o 
   8  18   2     2580.17     2691.51    102.40 o 
   9  18   2       34.04      134.96     72.21 o 
  10  18   2       20.11        0.00    106.33 o 
  11  18   2       37.02      121.15     78.28 o 
 -10  19   2      335.76      327.14    108.10 o 
  -9  19   2      521.83      732.23    139.11 o 
  -8  19   2     1200.81     1445.25     88.67 o 
  -7  19   2       52.18        0.00     49.35 o 
  -6  19   2      433.05      490.61     64.04 o 
  -5  19   2      443.73      402.70     73.83 o 
  -4  19   2      821.87     1099.32     68.84 o 
  -3  19   2      898.98     1097.12     86.00 o 
  -2  19   2       10.73        0.00     51.03 o 
  -1  19   2      111.35      138.36     40.18 o 
   0  19   2      133.21      162.52     46.44 o 
   1  19   2     1006.70     1045.06     69.78 o 
   2  19   2      896.41      970.29     86.90 o 
   3  19   2      575.05      480.88     67.58 o 
   4  19   2      181.50      159.25     55.22 o 
   5  19   2      317.05      299.25     52.17 o 
   6  19   2     1335.75     1136.27     73.98 o 
   7  19   2      502.51      499.07     62.67 o 
   8  19   2       76.32       78.74     51.13 o 
   9  19   2      322.94      515.20     87.27 o 
  10  19   2      342.09      386.21     79.74 o 
 -10  20   2      162.89       67.33    107.72 o 
  -9  20   2       15.67        0.00     50.34 o 
  -8  20   2      130.92      181.38    114.01 o 
  -7  20   2      524.40      516.13     73.47 o 
  -6  20   2      873.88      973.27    122.19 o 
  -5  20   2      192.59      250.23     49.53 o 
  -4  20   2       30.91       19.97     40.85 o 
  -3  20   2      648.05      676.87     60.10 o 
  -2  20   2      904.92      958.26     63.78 o 
  -1  20   2     1769.60     1503.46     79.11 o 
   0  20   2       70.50       81.19     76.17 o 
   1  20   2      222.44      156.01     56.63 o 
   2  20   2      322.21      356.86     67.60 o 
   3  20   2     1185.47     1127.75     88.25 o 
   4  20   2      406.52      434.42     71.20 o 
   5  20   2       30.97        0.00     94.23 o 
   6  20   2      119.45      146.71     53.02 o 
   7  20   2      280.72      166.08     58.29 o 
   8  20   2      366.02      394.15     85.43 o 
   9  20   2       29.61        0.00     97.15 o 
  -9  21   2      294.81      299.83     70.96 o 
  -8  21   2      184.88      252.18    101.17 o 
  -7  21   2        9.44       81.57     60.60 o 
  -6  21   2      664.58      649.11     74.75 o 
  -5  21   2     1004.52     1259.57    129.46 o 
  -4  21   2      683.13      759.50     64.88 o 
  -3  21   2      135.73      124.66     43.92 o 
  -2  21   2       60.65       35.47     43.51 o 
  -1  21   2      459.85      476.72     58.21 o 
   0  21   2      728.96      814.29     86.05 o 
   1  21   2     1472.25     1304.66     92.59 o 
   2  21   2       74.83        4.94     48.29 o 
   3  21   2        0.32        0.00    144.07 o 
   4  21   2      455.56      539.14     73.64 o 
   5  21   2     1369.90     1281.91     98.57 o 
   6  21   2     1162.16     1187.28    105.55 o 
   7  21   2        3.27        0.00     99.82 o 
   8  21   2       34.51        0.00     63.96 o 
   9  21   2      579.52      603.48    160.68 o 
  -8  22   2      185.88      198.09    106.33 o 
  -7  22   2      105.69       79.35     74.16 o 
  -6  22   2      119.63      120.83     60.56 o 
  -5  22   2       66.09       46.24     49.90 o 
  -4  22   2       11.82        0.00     42.84 o 
  -3  22   2      260.83      273.40     56.44 o 
  -2  22   2      190.91      244.55     81.73 o 
  -1  22   2       20.56       53.70     46.66 o 
   0  22   2      161.01      110.49     62.31 o 
   1  22   2       12.18       14.09     51.01 o 
   2  22   2       74.48       45.22     54.38 o 
   3  22   2      392.30      445.28    105.70 o 
   4  22   2        2.72        9.78     55.90 o 
   5  22   2       29.47       49.16    107.83 o 
   6  22   2       46.20      141.60    102.88 o 
   7  22   2       68.87      128.71     67.43 o 
   8  22   2      200.48      372.02     69.85 o 
  -7  23   2        5.95        0.00     75.83 o 
  -6  23   2       21.64        0.00    103.46 o 
  -5  23   2      198.92      223.39     73.54 o 
  -4  23   2      238.46      285.25    107.17 o 
  -3  23   2      122.95      188.01     74.02 o 
  -2  23   2        1.10       56.49     47.20 o 
  -1  23   2       52.86       15.17     54.94 o 
   0  23   2      903.01      918.22    148.64 o 
   1  23   2      160.05      119.22     60.57 o 
   2  23   2      226.93      350.09    157.91 o 
   3  23   2        3.52        0.00     68.78 o 
   4  23   2      214.77      249.20     70.56 o 
   5  23   2      314.76      310.64     73.09 o 
   6  23   2      224.07      188.99     72.08 o 
   7  23   2      159.98      386.16    103.36 o 
  -6  24   2      211.63      279.69    109.48 o 
  -5  24   2       62.73       80.43     75.81 o 
  -4  24   2        4.34        0.00     72.01 o 
  -3  24   2      142.07      125.60    119.88 o 
  -2  24   2      333.15      294.74    115.61 o 
  -1  24   2      255.19       80.63    107.35 o 
   0  24   2       20.32        0.00     58.09 o 
   1  24   2        5.42        0.00     57.04 o 
   2  24   2      171.61      193.36     66.83 o 
   3  24   2      237.12      188.21     67.93 o 
   4  24   2      210.98      112.83     72.24 o 
   5  24   2       58.54      108.67     72.90 o 
   6  24   2        7.89      103.95     88.50 o 
  -4  25   2      342.53      472.39    173.21 o 
  -3  25   2       48.83       99.62     74.84 o 
  -2  25   2        0.10        0.00     91.71 o 
  -1  25   2      205.78      123.47    115.12 o 
   0  25   2     1039.22      823.91    156.70 o 
   1  25   2      592.42      293.38    117.94 o 
   2  25   2      118.83      205.56    119.59 o 
   3  25   2       21.75        0.00    105.02 o 
   4  25   2      142.23      226.06    115.80 o 
  -2  26   2       39.70      221.20    127.75 o 
  -1  26   2       28.12        0.00    105.40 o 
   0  26   2       42.06      162.92    116.58 o 
   1  26   2       15.15       65.77     93.55 o 
   2  26   2       67.52        0.00    104.82 o 
 -15   1   3      138.03      226.32     78.54 o 
 -14   1   3      511.81      447.07     84.75 o 
 -13   1   3      472.81      332.12     95.30 o 
 -12   1   3       69.25       47.29     47.31 o 
 -11   1   3      431.75      518.32     53.34 o 
 -10   1   3      146.56      262.38     43.76 o 
  -9   1   3     1888.21     1957.48     66.63 o 
  -8   1   3      919.43      956.11     53.33 o 
  -7   1   3      556.29      750.92     46.94 o 
  -6   1   3     1530.03     1696.51     84.06 o 
  -5   1   3     1008.18     1185.30     44.41 o 
  -4   1   3     4803.54     4787.35     81.84 o 
  -3   1   3      898.26      892.92     36.52 o 
  -2   1   3     7957.24     8229.17    115.30 o 
  -1   1   3     1672.82     1789.18     40.97 o 
   0   1   3     3334.46     3528.09     56.18 o 
   1   1   3    10173.75    10467.14    113.43 o 
   2   1   3     6888.24     7214.35     75.67 o 
   3   1   3     1233.21     1254.71     24.78 o 
   4   1   3      223.39      213.17     15.66 o 
   5   1   3      532.29      518.55     35.46 o 
   6   1   3     7277.17     7352.70    162.37 o 
   7   1   3      957.60     1014.00     61.29 o 
   8   1   3      312.91      332.45     49.51 o 
   9   1   3        7.14        0.00     35.78 o 
  10   1   3      741.93      895.76     48.38 o 
  11   1   3     2023.12     2031.50     65.00 o 
  12   1   3      374.05      451.40     46.49 o 
  13   1   3       94.21       62.86     45.13 o 
  14   1   3      117.57      152.40     95.59 o 
 -15   2   3     4762.93     4488.20    253.36 o 
 -14   2   3     1509.51     1529.92    125.51 o 
 -13   2   3        6.77        0.00     52.47 o 
 -12   2   3      232.85      271.57     55.36 o 
 -11   2   3     4199.16     4010.41    118.36 o 
 -10   2   3    16889.76    15390.68    220.45 o 
  -9   2   3     3618.23     3332.02     84.61 o 
  -8   2   3        1.48        6.15     30.83 o 
  -7   2   3      896.96      916.42     48.68 o 
  -6   2   3    14628.56    13937.74    206.62 o 
  -5   2   3    32455.02    30445.35    345.94 o 
  -4   2   3     8000.90     7609.91    110.95 o 
  -3   2   3      805.49      822.09     34.61 o 
  -2   2   3       34.29       10.92     17.55 o 
  -1   2   3    32150.21    31991.07    346.55 o 
   0   2   3    26473.51    26014.58    254.99 o 
   1   2   3    21863.37    22139.60    219.51 o 
   2   2   3     4262.42     4588.45     60.78 o 
   3   2   3     1681.01     1696.52     39.32 o 
   4   2   3     5773.15     5117.64     81.11 o 
   5   2   3    28818.63    28458.62    323.52 o 
   6   2   3    14764.29    14882.04    274.55 o 
   7   2   3      581.68      628.02     55.54 o 
   8   2   3     2073.54     2001.35     82.41 o 
   9   2   3     3517.46     3352.68     90.04 o 
  10   2   3    12696.74    13305.02    186.17 o 
  11   2   3     3012.81     3143.31     79.57 o 
  12   2   3       11.19        0.00     32.19 o 
  13   2   3      210.90      155.68     48.71 o 
  14   2   3     2099.50     1877.56    112.94 o 
 -15   3   3       14.16       21.08    110.84 o 
 -14   3   3      859.07      993.66     92.88 o 
 -13   3   3     1339.87     1512.23     91.09 o 
 -12   3   3     1828.90     1738.93     87.99 o 
 -11   3   3      904.03     1006.57     85.76 o 
 -10   3   3       50.42      135.07     47.48 o 
  -9   3   3     2362.26     2297.78     84.56 o 
  -8   3   3     5962.42     5396.27    120.83 o 
  -7   3   3     4484.19     4149.30    101.70 o 
  -6   3   3     4952.45     4820.80    117.66 o 
  -5   3   3     1535.81     1612.31     49.68 o 
  -4   3   3     7570.39     7222.61    140.22 o 
  -3   3   3    13427.06    13102.18    163.50 o 
  -2   3   3    10826.89    10713.58    135.51 o 
  -1   3   3     7877.36     8107.03     95.30 o 
   0   3   3     7496.56     7607.20     88.88 o 
   1   3   3    11371.27    11056.75    119.77 o 
   2   3   3     6131.33     5918.58     81.12 o 
   3   3   3     5478.02     5024.91     99.49 o 
   4   3   3      648.65      635.08     28.38 o 
   5   3   3     1295.56     1290.33     40.08 o 
   6   3   3     3369.01     3254.56    174.86 o 
   7   3   3     3468.63     3573.90    108.53 o 
   8   3   3      819.67      861.18     48.75 o 
   9   3   3     1655.52     1589.96     62.92 o 
  10   3   3      485.13      569.93     53.17 o 
  11   3   3     2165.65     2310.83     69.47 o 
  12   3   3     1418.89     1403.00     69.45 o 
  13   3   3      660.19      797.49     66.39 o 
  14   3   3      655.32     1041.62    105.16 o 
 -14   4   3      515.72      501.61     77.80 o 
 -13   4   3       17.19        0.00     49.78 o 
 -12   4   3      130.98      237.23     58.55 o 
 -11   4   3     1826.38     1606.61    103.57 o 
 -10   4   3      477.98      476.97     74.35 o 
  -9   4   3     1932.47     1871.44    101.08 o 
  -8   4   3      152.25      224.35     49.26 o 
  -7   4   3      455.00      625.87     55.40 o 
  -6   4   3     2026.53     2023.83     67.93 o 
  -5   4   3     3665.75     3676.61    116.74 o 
  -4   4   3     4781.39     4908.56     81.78 o 
  -3   4   3       44.66       84.00     18.97 o 
  -2   4   3      888.28      861.54     30.38 o 
  -1   4   3     5410.09     5343.71     69.59 o 
   0   4   3    14475.24    14476.83    157.88 o 
   1   4   3     5520.00     5724.08     71.12 o 
   2   4   3      823.20      883.19     29.96 o 
   3   4   3     5054.79     5215.09     81.46 o 
   4   4   3     8928.36     8920.87    122.90 o 
   5   4   3     2009.83     1968.09     49.53 o 
   6   4   3     1509.76     1580.89     49.18 o 
   7   4   3       69.36       58.92     25.96 o 
   8   4   3     3800.27     3926.51     95.49 o 
   9   4   3      826.46      891.10     56.89 o 
  10   4   3     1089.59      960.82     55.17 o 
  11   4   3       48.43       33.81     30.67 o 
  12   4   3       64.91       65.71     76.10 o 
  13   4   3      925.11     1248.03     79.17 o 
  14   4   3      341.94      464.17    112.40 o 
 -14   5   3      114.08      108.60     62.38 o 
 -13   5   3      579.40      820.43    104.35 o 
 -12   5   3      755.88      746.35     99.64 o 
 -11   5   3       56.09      125.00     83.69 o 
 -10   5   3       23.86      130.38     64.06 o 
  -9   5   3       50.66        0.00     85.10 o 
  -8   5   3     2314.81     2426.24    108.90 o 
  -7   5   3     1501.19     1502.77     65.23 o 
  -6   5   3        8.71       47.92     34.52 o 
  -5   5   3      108.18      135.82     33.69 o 
  -4   5   3        9.24       12.45     33.25 o 
  -3   5   3     3230.57     3304.41     59.33 o 
  -2   5   3     1213.41     1270.22     31.90 o 
  -1   5   3      174.76      297.60     18.73 o 
   0   5   3      103.75      142.01     19.44 o 
   1   5   3     3668.98     4005.64     67.59 o 
   2   5   3     1993.53     1975.09     45.13 o 
   3   5   3     1542.75     1561.99     47.76 o 
   4   5   3     1227.32     1311.79     39.04 o 
   5   5   3       44.27        6.49     18.96 o 
   6   5   3     1328.69     1375.36     45.66 o 
   7   5   3     1527.81     1586.94     57.62 o 
   8   5   3      913.09     1023.72     52.66 o 
   9   5   3     1503.23     1377.17     60.76 o 
  10   5   3       20.02        0.00     41.68 o 
  11   5   3        0.25        0.00     33.08 o 
  12   5   3      557.30      780.00     61.45 o 
  13   5   3      287.96      529.45    120.46 o 
  14   5   3        0.78        0.00     98.80 o 
 -14   6   3      232.01      202.33     67.84 o 
 -13   6   3       25.03       37.09     74.52 o 
 -12   6   3       24.82        0.00     70.55 o 
 -11   6   3     1604.65     1441.90    111.14 o 
 -10   6   3     7467.47     6702.94    194.46 o 
  -9   6   3      359.88      501.85     77.61 o 
  -8   6   3      341.68      487.58     70.85 o 
  -7   6   3      141.81      213.26     60.43 o 
  -6   6   3    11882.55    10825.10    194.75 o 
  -5   6   3    10420.74    10105.38    164.32 o 
  -4   6   3     2636.99     2438.44     61.63 o 
  -3   6   3        0.96        0.00     33.11 o 
  -2   6   3     1681.01     1826.18     36.93 o 
  -1   6   3    15596.63    16176.71    189.24 o 
   0   6   3     8141.01     8067.88    112.34 o 
   1   6   3     5786.29     6013.74    116.48 o 
   2   6   3        0.20        0.00     11.66 o 
   3   6   3       22.11        0.00     17.16 o 
   4   6   3     5276.56     5056.49     85.10 o 
   5   6   3     8895.45     8802.31    128.09 o 
   6   6   3     5565.72     5587.96     85.84 o 
   7   6   3       23.32        5.69     28.51 o 
   8   6   3       92.18       32.67     29.30 o 
   9   6   3     1826.70     1732.33     66.92 o 
  10   6   3     8243.91     7773.15    156.26 o 
  11   6   3     1081.58     1288.81     61.36 o 
  12   6   3       19.33        0.00     79.37 o 
  13   6   3       91.10       11.27     85.59 o 
  14   6   3      944.52      835.36    102.05 o 
 -14   7   3     1556.28     1874.03    150.63 o 
 -13   7   3     1604.22     1590.80    194.59 o 
 -12   7   3     2526.19     2144.12    126.50 o 
 -11   7   3      182.67      131.14    108.80 o 
 -10   7   3      541.28      629.19    197.01 o 
  -9   7   3     2881.91     2660.06    122.65 o 
  -8   7   3     4933.50     4793.92    157.46 o 
  -7   7   3     1118.91     1157.11     92.11 o 
  -6   7   3     1726.17     1665.39     92.81 o 
  -5   7   3     1199.43     1079.12     67.87 o 
  -4   7   3     4312.66     3830.71    101.30 o 
  -3   7   3     7588.35     7639.20    127.12 o 
  -2   7   3     1263.39     1129.79     35.70 o 
  -1   7   3     5420.38     5601.11     73.00 o 
   0   7   3       29.44       44.22     18.73 o 
   1   7   3     6896.46     6539.84     86.73 o 
   2   7   3     3132.86     2899.84     40.75 o 
   3   7   3    11112.78    10808.51    125.35 o 
   4   7   3     1852.15     1873.38     41.57 o 
   5   7   3      363.52      386.78     27.64 o 
   6   7   3     4134.42     3843.93    102.06 o 
   7   7   3     2886.61     2659.48     59.06 o 
   8   7   3     3373.90     3352.56     76.50 o 
   9   7   3      439.95      531.94     50.89 o 
  10   7   3      296.45      297.31     71.16 o 
  11   7   3     1550.89     1325.61     65.86 o 
  12   7   3     2304.57     2142.60    106.47 o 
  13   7   3      685.64      731.86     87.74 o 
  14   7   3      156.38      160.49     98.99 o 
 -14   8   3      518.70      481.37    104.27 o 
 -13   8   3      119.57      175.62     77.46 o 
 -12   8   3      273.54      229.72     85.83 o 
 -11   8   3      566.68      394.42     83.00 o 
 -10   8   3     1036.76      975.88    185.99 o 
  -9   8   3      742.49      835.37    107.40 o 
  -8   8   3      371.05      530.85     80.31 o 
  -7   8   3      339.94      371.72     72.53 o 
  -6   8   3     3636.63     3445.85    126.05 o 
  -5   8   3     3514.02     3326.81    121.74 o 
  -4   8   3     4567.49     4550.72     85.72 o 
  -3   8   3     1209.35     1267.39     35.99 o 
  -2   8   3     1902.61     1790.65     44.06 o 
  -1   8   3     8773.39     8212.17    121.89 o 
   0   8   3     1639.45     1665.85     44.78 o 
   1   8   3    11322.21    11423.75    132.14 o 
   2   8   3      315.47      441.57     28.33 o 
   3   8   3     2338.21     2245.98     37.79 o 
   4   8   3     3286.92     3222.28     56.96 o 
   5   8   3     1865.90     1925.75     41.30 o 
   6   8   3     1174.67     1199.61     35.80 o 
   7   8   3       26.12        4.96     21.16 o 
   8   8   3     1118.03     1143.44     41.68 o 
   9   8   3     1031.76      913.74     45.83 o 
  10   8   3     1271.88     1229.26     78.02 o 
  11   8   3       73.77      157.70     97.92 o 
  12   8   3        6.33        0.00     74.12 o 
  13   8   3      854.38     1028.89    152.62 o 
  14   8   3      639.65      780.19    156.02 o 
 -14   9   3        3.99        0.00    150.34 o 
 -13   9   3     2342.36     2174.70    207.85 o 
 -12   9   3     1755.85     1790.74    230.82 o 
 -11   9   3        4.59        0.00     63.04 o 
 -10   9   3       37.90        0.00     67.55 o 
  -9   9   3       75.73        0.00     56.63 o 
  -8   9   3     8211.78     7623.97    206.34 o 
  -7   9   3     3248.14     3017.94    125.19 o 
  -6   9   3      865.44     1031.83     92.48 o 
  -5   9   3       36.02       63.24     53.76 o 
  -4   9   3     2306.06     2155.72    100.30 o 
  -3   9   3    13495.65    12887.83    168.51 o 
  -2   9   3     6582.68     6406.66    110.80 o 
  -1   9   3      714.42      783.39     41.15 o 
   0   9   3      387.60      419.76     29.59 o 
   1   9   3      128.29      143.68     15.66 o 
   2   9   3     4955.20     4751.86     63.51 o 
   3   9   3     6608.42     6820.03     73.99 o 
   4   9   3      940.92      971.11     31.04 o 
   5   9   3       60.43       57.77     19.55 o 
   6   9   3       38.85       30.40     21.59 o 
   7   9   3     1317.63     1302.87     40.06 o 
   8   9   3     4683.96     4587.10    108.94 o 
   9   9   3      145.38      154.31     45.07 o 
  10   9   3        2.76       29.74     46.94 o 
  11   9   3       63.79        0.00     74.80 o 
  12   9   3     1426.58     1313.82    141.93 o 
  13   9   3     1176.50     1430.10    171.27 o 
 -13  10   3       13.92       52.77     85.15 o 
 -12  10   3       92.13       92.20    109.19 o 
 -11  10   3      260.15      386.56     86.47 o 
 -10  10   3      637.95      779.10     99.92 o 
  -9  10   3      262.63      299.36     74.02 o 
  -8  10   3      137.16      200.82     72.12 o 
  -7  10   3      273.40      378.50     74.77 o 
  -6  10   3     1036.71     1301.13    102.04 o 
  -5  10   3     2347.04     2532.38    248.11 o 
  -4  10   3      174.44      247.25     67.43 o 
  -3  10   3       33.17       35.60     37.14 o 
  -2  10   3       99.88      207.21     19.11 o 
  -1  10   3     1495.11     1517.14     51.39 o 
   0  10   3     2859.25     2849.90     64.81 o 
   1  10   3      354.92      392.94     22.96 o 
   2  10   3      371.02      457.54     24.80 o 
   3  10   3       15.39        0.00     17.26 o 
   4  10   3      654.95      695.43     33.57 o 
   5  10   3     1189.60     1149.23     39.61 o 
   6  10   3       48.57       64.37     24.96 o 
   7  10   3       41.37       19.53     28.74 o 
   8  10   3      288.70      277.19     43.54 o 
   9  10   3      220.85      261.86     91.90 o 
  10  10   3     1122.31     1222.80     83.00 o 
  11  10   3      424.91      535.99     73.74 o 
  12  10   3        6.64        0.00     56.54 o 
  13  10   3       81.64       19.21     75.53 o 
 -13  11   3     1350.59     1554.45    369.26 o 
 -12  11   3     1606.11     1715.22    128.25 o 
 -11  11   3      653.94      794.25    128.91 o 
 -10  11   3      218.51      166.88     75.80 o 
  -9  11   3     2834.25     2772.60    131.94 o 
  -8  11   3     2070.31     2103.87    124.88 o 
  -7  11   3     1584.28     1652.04    108.24 o 
  -6  11   3      358.74      438.28     81.53 o 
  -5  11   3      147.32      122.68     68.48 o 
  -4  11   3     2248.29     2409.24     86.00 o 
  -3  11   3     2613.61     2468.30     85.58 o 
  -2  11   3     2690.37     2393.88     81.24 o 
  -1  11   3       53.47       19.79     21.63 o 
   0  11   3       25.55       26.40     16.25 o 
   1  11   3     5527.63     5244.87     70.28 o 
   2  11   3     5507.88     5146.20     70.40 o 
   3  11   3     2763.84     2479.14     53.65 o 
   4  11   3      394.73      405.19     37.54 o 
   5  11   3      335.85      449.36     38.35 o 
   6  11   3     3885.71     3537.48    111.73 o 
   7  11   3     2269.34     2224.76     65.69 o 
   8  11   3     1931.38     1828.72     91.39 o 
   9  11   3      373.65      432.12     66.60 o 
  10  11   3      344.50      401.88     69.96 o 
  11  11   3      552.25      655.40     80.22 o 
  12  11   3     1447.91     1409.17    129.69 o 
  13  11   3      650.07      784.91    131.34 o 
 -13  12   3      128.43      161.60    223.29 o 
 -12  12   3      645.45      778.65    109.48 o 
 -11  12   3      460.79      383.36    111.57 o 
 -10  12   3      594.18      554.41     95.75 o 
  -9  12   3      659.76      807.83     94.32 o 
  -8  12   3      626.53      732.30     96.56 o 
  -7  12   3     1557.65     1477.22    106.97 o 
  -6  12   3     1566.69     1469.46    122.99 o 
  -5  12   3     1306.56     1383.65    106.10 o 
  -4  12   3     1759.43     1901.41     82.62 o 
  -3  12   3      222.05      317.70     49.73 o 
  -2  12   3     3277.55     3269.71     95.63 o 
  -1  12   3     4726.18     4422.27     89.41 o 
   0  12   3     1828.72     1761.96     45.87 o 
   1  12   3      678.58      781.07     38.68 o 
   2  12   3       17.16       12.61     21.56 o 
   3  12   3     3291.41     3122.15     72.68 o 
   4  12   3     4142.66     3941.66     82.92 o 
   5  12   3     1831.24     1723.52     57.52 o 
   6  12   3      109.25      111.96     31.14 o 
   7  12   3       43.73       64.98     36.44 o 
   8  12   3     1339.75     1325.35     68.59 o 
   9  12   3     3348.23     3332.87    129.47 o 
  10  12   3      659.67      705.81     81.60 o 
  11  12   3      454.87      567.57     83.94 o 
  12  12   3       87.45      158.30    131.88 o 
  13  12   3      876.36      989.44    140.18 o 
 -13  13   3     2761.97     2855.53    166.46 o 
 -12  13   3     2111.31     2215.24    144.08 o 
 -11  13   3      364.11      359.20    179.92 o 
 -10  13   3        6.19        0.00     77.67 o 
  -9  13   3     1397.10     1568.27    115.45 o 
  -8  13   3     5199.74     5283.05    181.34 o 
  -7  13   3     5123.21     5108.96    173.20 o 
  -6  13   3       34.48       32.51     68.46 o 
  -5  13   3      190.35      193.23     89.28 o 
  -4  13   3     1455.81     1441.60     75.68 o 
  -3  13   3     8358.61     7724.59    160.31 o 
  -2  13   3     6290.08     6129.67    137.30 o 
  -1  13   3      502.82      563.97     43.73 o 
   0  13   3      310.42      357.60     37.88 o 
   1  13   3     2265.74     2237.98     73.30 o 
   2  13   3     8318.16     8060.20    128.65 o 
   3  13   3     6453.99     6196.78    109.29 o 
   4  13   3      819.66      851.01     45.80 o 
   5  13   3        0.23        0.00     23.92 o 
   6  13   3     1145.15     1051.01     70.84 o 
   7  13   3     4585.64     4316.85    114.86 o 
   8  13   3     4677.34     4433.76    121.67 o 
   9  13   3      121.79      133.71     55.40 o 
  10  13   3       65.12        0.00    132.51 o 
  11  13   3      176.78      193.31     69.88 o 
  12  13   3     1744.59     1878.81    112.05 o 
 -12  14   3        8.03        0.00     83.02 o 
 -11  14   3      117.14      238.56     94.52 o 
 -10  14   3      145.17      184.43     84.65 o 
  -9  14   3     1215.90     1329.56    124.13 o 
  -8  14   3      426.94      454.33    123.23 o 
  -7  14   3      378.58      408.78     87.33 o 
  -6  14   3      322.13      506.82     86.95 o 
  -5  14   3      162.21      120.17     72.26 o 
  -4  14   3     1550.16     1441.21     77.77 o 
  -3  14   3      224.32      325.36     55.16 o 
  -2  14   3      328.30      359.94     43.68 o 
  -1  14   3      410.66      499.70     53.25 o 
   0  14   3     1328.02     1277.45     53.57 o 
   1  14   3      321.03      331.38     32.62 o 
   2  14   3       77.53       69.08     29.12 o 
   3  14   3      271.71      249.06     37.28 o 
   4  14   3      901.26      965.44     50.30 o 
   5  14   3      177.03      210.53     42.33 o 
   6  14   3      159.43      142.09     59.77 o 
   7  14   3      149.57       40.48     39.06 o 
   8  14   3      424.41      448.99     58.08 o 
   9  14   3      742.04      916.31     89.97 o 
  10  14   3        2.80        0.00     70.33 o 
  11  14   3      182.14      232.06     75.10 o 
  12  14   3        0.03       53.89     67.07 o 
 -12  15   3      221.07      204.22     99.26 o 
 -11  15   3        5.28       79.48     77.87 o 
 -10  15   3       21.29        0.00    104.82 o 
  -9  15   3       53.08       38.20    138.24 o 
  -8  15   3      773.82     1054.90    110.76 o 
  -7  15   3       46.16       99.08     81.55 o 
  -6  15   3       47.65       13.02     68.92 o 
  -5  15   3        0.07        0.00     63.26 o 
  -4  15   3      207.37      306.05     54.34 o 
  -3  15   3      660.22      841.53     71.72 o 
  -2  15   3       59.92       40.99     31.92 o 
  -1  15   3      295.08      269.30     39.12 o 
   0  15   3       33.30       10.45     31.62 o 
   1  15   3       17.34        0.00     35.10 o 
   2  15   3      264.51      312.27     37.02 o 
   3  15   3     1361.62     1379.77     53.66 o 
   4  15   3      232.60      183.18     44.36 o 
   5  15   3        5.15        0.00     35.19 o 
   6  15   3      169.14      129.24     43.19 o 
   7  15   3      135.40      119.29     45.70 o 
   8  15   3     1050.98     1058.07     69.40 o 
   9  15   3       71.24       97.87     56.77 o 
  10  15   3       18.26       43.11     87.09 o 
  11  15   3       32.57        0.00     62.06 o 
  12  15   3      233.21      132.02     99.48 o 
 -11  16   3       14.99        0.00    163.30 o 
 -10  16   3       54.24       25.06     81.91 o 
  -9  16   3        7.03        0.00     81.06 o 
  -8  16   3      366.43      502.70     97.17 o 
  -7  16   3      807.24     1061.08    113.74 o 
  -6  16   3      395.24      684.46    256.23 o 
  -5  16   3       32.14        0.00     58.17 o 
  -4  16   3      550.81      667.88     71.51 o 
  -3  16   3        6.23        0.00     32.01 o 
  -2  16   3     1404.67     1320.78     59.74 o 
  -1  16   3     1255.27     1210.46     56.17 o 
   0  16   3        2.36        0.00     31.64 o 
   1  16   3      274.44      346.02     55.39 o 
   2  16   3       36.77        4.40     33.40 o 
   3  16   3     1102.10     1082.19     59.65 o 
   4  16   3      991.85      972.71     61.36 o 
   5  16   3       35.30        0.00     45.88 o 
   6  16   3       23.97        0.00     47.93 o 
   7  16   3        0.25        0.00     36.82 o 
   8  16   3      916.82     1031.17     76.75 o 
   9  16   3      426.80      524.75    151.45 o 
  10  16   3      151.38       52.99    108.12 o 
  11  16   3        6.02        0.00     66.00 o 
 -11  17   3        2.23       22.57    242.33 o 
 -10  17   3       29.86       67.08     97.08 o 
  -9  17   3      700.07      670.18    115.80 o 
  -8  17   3     3809.68     3946.57    168.35 o 
  -7  17   3     1434.92     1542.94    113.63 o 
  -6  17   3        9.28        0.00     66.05 o 
  -5  17   3       16.56        0.00     49.44 o 
  -4  17   3     1532.97     1565.13     92.12 o 
  -3  17   3     6238.04     5548.00    161.20 o 
  -2  17   3     1647.71     1688.81     65.49 o 
  -1  17   3      190.90      210.29     40.44 o 
   0  17   3       26.62        2.92     70.89 o 
   1  17   3     2381.76     2144.50     82.33 o 
   2  17   3     3195.67     2790.49    115.83 o 
   3  17   3     3109.15     3015.64    120.56 o 
   4  17   3       76.69       23.39     37.78 o 
   5  17   3       92.94       62.71     42.80 o 
   6  17   3      778.76      889.36     70.62 o 
   7  17   3     1959.06     1916.93     85.26 o 
   8  17   3     2221.72     2201.05     94.31 o 
   9  17   3        3.89       42.88     61.72 o 
  10  17   3       36.62        0.00     64.75 o 
  11  17   3       22.06        0.00    140.67 o 
 -10  18   3      613.70      532.75    117.06 o 
  -9  18   3      626.05      696.55    153.25 o 
  -8  18   3      375.45      323.29    103.79 o 
  -7  18   3      343.89      424.69     99.68 o 
  -6  18   3     1453.90     1435.57    108.42 o 
  -5  18   3     1052.24     1232.90     81.68 o 
  -4  18   3     1063.04     1079.02     65.59 o 
  -3  18   3      408.70      541.38     53.38 o 
  -2  18   3      457.36      432.35     52.50 o 
  -1  18   3     1592.43     1588.41     65.37 o 
   0  18   3     1526.14     1488.40     73.08 o 
   1  18   3     1875.58     1638.51    128.48 o 
   2  18   3      213.31      164.92     58.01 o 
   3  18   3      139.98       52.29     45.78 o 
   4  18   3     1608.50     1563.33     95.04 o 
   5  18   3     1645.09     1529.88     75.19 o 
   6  18   3      993.59     1022.70     75.26 o 
   7  18   3       57.75       30.49     66.96 o 
   8  18   3      409.23      460.09     63.91 o 
   9  18   3     1332.64     1381.50    116.02 o 
  10  18   3      877.37     1036.59    110.16 o 
 -10  19   3        1.73        0.00     99.27 o 
  -9  19   3       73.05       23.11     91.36 o 
  -8  19   3       40.32        0.00     80.94 o 
  -7  19   3        1.65        0.00    204.15 o 
  -6  19   3       54.05      114.99     53.33 o 
  -5  19   3       38.85        0.00     55.19 o 
  -4  19   3      129.79      103.46     44.05 o 
  -3  19   3        0.66        0.00     38.73 o 
  -2  19   3        4.14        0.00     36.30 o 
  -1  19   3        3.45       44.91     46.59 o 
   0  19   3       57.76       46.09     48.19 o 
   1  19   3      153.85      141.46     55.14 o 
   2  19   3        7.15        0.00     45.20 o 
   3  19   3        3.23        0.00     97.00 o 
   4  19   3        5.23       11.54     51.79 o 
   5  19   3        1.29       29.19     55.03 o 
   6  19   3      297.45      351.17     57.60 o 
   7  19   3        2.63        0.00     44.50 o 
   8  19   3       33.51        0.00     58.74 o 
   9  19   3       65.45      129.62     81.29 o 
  -9  20   3       20.20        0.00     95.23 o 
  -8  20   3       50.04       44.78     59.03 o 
  -7  20   3       71.40       61.94     61.17 o 
  -6  20   3      100.43       53.96     76.40 o 
  -5  20   3      567.35      599.02     63.15 o 
  -4  20   3        2.45        0.00     43.54 o 
  -3  20   3       17.12        0.00     42.70 o 
  -2  20   3        8.40        4.80     76.83 o 
  -1  20   3      105.11       82.33     52.41 o 
   0  20   3      427.28      468.74    105.60 o 
   1  20   3        1.69        0.00     48.37 o 
   2  20   3        1.34        0.00     62.81 o 
   3  20   3      207.46      123.86     56.90 o 
   4  20   3        4.09        0.00     48.44 o 
   5  20   3       82.71      152.03     57.87 o 
   6  20   3       14.95        0.00    105.11 o 
   7  20   3        1.23        0.00     49.28 o 
   8  20   3      382.66      437.56     73.59 o 
   9  20   3       44.19       81.89     86.27 o 
  -8  21   3     1141.69     1025.93     94.46 o 
  -7  21   3      180.09      231.90     96.15 o 
  -6  21   3       26.06       30.44     66.55 o 
  -5  21   3       22.39        0.00     59.51 o 
  -4  21   3       61.48        0.00     45.56 o 
  -3  21   3      930.65      909.91     68.09 o 
  -2  21   3      262.02      259.40     73.39 o 
  -1  21   3        0.88       54.31     56.86 o 
   0  21   3      169.46       62.31     87.38 o 
   1  21   3      250.17      223.20     62.23 o 
   2  21   3      409.60      302.76     70.02 o 
   3  21   3      248.93      175.12     63.41 o 
   4  21   3        0.33        0.00     50.31 o 
   5  21   3       28.89        0.00     47.87 o 
   6  21   3       19.56        0.00     50.74 o 
   7  21   3      330.45      352.72     78.84 o 
   8  21   3      434.21      594.16     79.58 o 
  -7  22   3       63.13        0.00     64.46 o 
  -6  22   3      506.09      667.52     78.95 o 
  -5  22   3      605.64      794.98     70.00 o 
  -4  22   3      385.90      400.43     80.72 o 
  -3  22   3       98.93      122.27     67.71 o 
  -2  22   3       82.35       84.18     65.19 o 
  -1  22   3      903.92     1017.99    100.47 o 
   0  22   3      959.64      999.20    101.14 o 
   1  22   3      719.85      743.43    176.76 o 
   2  22   3        0.17        0.00     56.66 o 
   3  22   3      468.11      395.77     76.67 o 
   4  22   3      863.60      720.62     90.71 o 
   5  22   3      962.92     1052.68    106.11 o 
   6  22   3      502.01      483.29    120.27 o 
   7  22   3        1.04        0.00     65.90 o 
  -6  23   3       56.13       18.47     73.11 o 
  -5  23   3       51.52        0.00     71.47 o 
  -4  23   3      233.08      191.54     61.12 o 
  -3  23   3       12.78       91.87     66.52 o 
  -2  23   3        2.56        0.00    110.65 o 
  -1  23   3        2.33        0.00     61.07 o 
   0  23   3      190.59       96.37     65.19 o 
   1  23   3      278.16      147.38     67.10 o 
   2  23   3        7.08       11.91     58.52 o 
   3  23   3        0.51        0.00     59.87 o 
   4  23   3        2.85        0.00     61.47 o 
   5  23   3       68.88      104.83     77.67 o 
   6  23   3      248.67      241.53     74.98 o 
  -5  24   3      196.86      117.07     91.31 o 
  -4  24   3       60.10      296.10    118.08 o 
  -3  24   3       70.08       54.83     71.81 o 
  -2  24   3       74.14       21.81    143.58 o 
  -1  24   3       81.73      238.99    115.51 o 
   0  24   3      318.61      341.35     83.06 o 
   1  24   3       66.74        0.00    120.41 o 
   2  24   3       12.89        0.00     96.81 o 
   3  24   3       19.36        0.00     59.65 o 
   4  24   3       64.00      133.66     71.01 o 
   5  24   3      242.38      290.47    108.03 o 
  -3  25   3      161.46      247.49    109.92 o 
  -2  25   3       55.83       25.58     90.35 o 
  -1  25   3        9.60       91.98    104.48 o 
   0  25   3       51.26        0.00     64.87 o 
   1  25   3       20.60       58.54    147.18 o 
   2  25   3       37.23       72.31    150.38 o 
   3  25   3       12.56       14.96     87.72 o 
 -14   0   4     1828.53     1756.32    173.70 o 
 -13   0   4       85.78        0.00     87.53 o 
 -12   0   4       17.68        0.00     83.64 o 
 -11   0   4     1613.51     1266.71     98.38 o 
 -10   0   4     5606.87     5014.02    160.43 o 
  -9   0   4     3612.46     3274.99    126.41 o 
  -8   0   4      361.97      395.27     61.65 o 
  -7   0   4     1713.07     1528.35    138.73 o 
  -6   0   4      835.78      943.54     74.16 o 
  -5   0   4    16948.49    15578.04    286.75 o 
  -4   0   4    23490.17    23123.22    388.65 o 
  -3   0   4      289.56      296.98     42.14 o 
  -2   0   4     2771.17     2958.80    134.16 o 
  -1   0   4     3380.83     3447.37    135.03 o 
   0   0   4    51768.70    51817.85    776.95 o 
   1   0   4    24350.14    23409.33    373.63 o 
   2   0   4     2078.50     2120.01     49.94 o 
   3   0   4     2255.87     2358.63     56.26 o 
   4   0   4     3924.72     4065.35    100.17 o 
   5   0   4    17379.59    16780.52    287.42 o 
   6   0   4    10515.58     9827.37    188.42 o 
   7   0   4     1363.28     1301.29     97.73 o 
   8   0   4     1119.19     1219.97    101.71 o 
   9   0   4       58.93        0.00     58.09 o 
  10   0   4     7107.33     6573.66    254.53 o 
  11   0   4     5971.85     5661.11    161.96 o 
  12   0   4      370.84      413.88     65.97 o 
  13   0   4        0.62        0.00     53.51 o 
  14   0   4       28.07      163.34     69.48 o 
 -14   1   4      434.84      512.63    101.09 o 
 -13   1   4       67.83       56.63     73.58 o 
 -12   1   4     1018.00     1221.54    106.06 o 
 -11   1   4     3114.59     2832.23    104.39 o 
 -10   1   4     2053.71     1932.53     72.46 o 
  -9   1   4      214.16      318.61     48.32 o 
  -8   1   4     2143.16     2235.02     72.92 o 
  -7   1   4      985.94      993.69     55.72 o 
  -6   1   4    10280.34     9098.91    169.58 o 
  -5   1   4     7109.12     6754.48    111.77 o 
  -4   1   4        6.35       33.46     27.00 o 
  -3   1   4     4553.52     4816.46     99.04 o 
  -2   1   4      926.99      880.43     36.86 o 
  -1   1   4    15619.04    15667.47    188.65 o 
   0   1   4     9058.60     9453.54    123.84 o 
   1   1   4        1.28       10.30     14.83 o 
   2   1   4        5.95        0.00     12.89 o 
   3   1   4     3626.61     3841.82     54.67 o 
   4   1   4    11138.04    11345.24    127.12 o 
   5   1   4     5356.41     5344.06     74.88 o 
   6   1   4      214.21      332.87     32.73 o 
   7   1   4      566.35      697.62     61.61 o 
   8   1   4     2537.49     2490.30     98.15 o 
   9   1   4     5460.37     5262.63    229.56 o 
  10   1   4     1068.70     1014.69     51.06 o 
  11   1   4        2.15        0.00     31.43 o 
  12   1   4      929.91      890.22     60.06 o 
  13   1   4      287.49      103.15     43.50 o 
  14   1   4     1011.70     1245.83     86.21 o 
 -14   2   4      133.82       44.63     76.16 o 
 -13   2   4      225.02      157.14     74.61 o 
 -12   2   4        1.58        0.00     52.52 o 
 -11   2   4       11.61       83.03     68.37 o 
 -10   2   4       63.34      179.70     49.02 o 
  -9   2   4      323.20      406.64     48.23 o 
  -8   2   4       28.84       34.92     37.06 o 
  -7   2   4      101.94      127.87     36.98 o 
  -6   2   4      147.84      195.13     36.08 o 
  -5   2   4      974.27     1120.45     48.55 o 
  -4   2   4     1280.61     1390.16     47.99 o 
  -3   2   4     1961.00     2020.91     59.32 o 
  -2   2   4     1507.24     1599.42     45.74 o 
  -1   2   4     1638.72     1635.68     54.25 o 
   0   2   4       18.33       32.28     26.66 o 
   1   2   4       56.02       90.69     15.88 o 
   2   2   4      698.85      742.87     25.70 o 
   3   2   4      109.21      129.55     17.02 o 
   4   2   4      528.35      636.05     22.90 o 
   5   2   4       11.53        0.00     18.60 o 
   6   2   4      127.06      242.09     32.93 o 
   7   2   4      877.95      942.59     46.31 o 
   8   2   4        3.23       58.57     71.21 o 
   9   2   4      615.41      766.29     71.75 o 
  10   2   4       83.74       60.21     36.13 o 
  11   2   4      160.95       81.53     32.30 o 
  12   2   4      300.73      276.25     44.16 o 
  13   2   4      150.84      127.37     42.13 o 
  14   2   4        0.10        0.00     50.16 o 
 -14   3   4       71.44        0.00    158.88 o 
 -13   3   4      299.06      214.89     63.89 o 
 -12   3   4       98.19      100.61     69.87 o 
 -11   3   4     1719.89     1618.04     85.71 o 
 -10   3   4     4242.32     4119.78    119.37 o 
  -9   3   4       80.40       76.61     45.56 o 
  -8   3   4      320.48      333.76     45.23 o 
  -7   3   4      110.54      132.95     36.89 o 
  -6   3   4     5508.02     4941.96     95.06 o 
  -5   3   4     1548.11     1636.49     60.57 o 
  -4   3   4       16.12       49.78     25.76 o 
  -3   3   4        1.37        0.00     18.02 o 
  -2   3   4     6437.43     6757.18    101.22 o 
  -1   3   4     7284.50     7359.69    104.27 o 
   0   3   4     7101.23     6855.34     86.41 o 
   1   3   4     1303.31     1436.68     33.89 o 
   2   3   4      648.07      731.59     27.45 o 
   3   3   4        5.84        0.00     15.72 o 
   4   3   4     4341.13     4073.75     82.52 o 
   5   3   4     4885.14     4437.92     79.92 o 
   6   3   4      579.13      650.43     38.63 o 
   7   3   4       68.47      101.11     30.36 o 
   8   3   4        9.95       40.47     39.97 o 
   9   3   4      890.55      903.58     47.89 o 
  10   3   4     2515.05     2453.42     85.16 o 
  11   3   4       56.76        2.39     37.05 o 
  12   3   4      131.46      274.62     83.02 o 
  13   3   4       85.20      118.56     40.60 o 
  14   3   4      131.19      163.55     61.68 o 
 -14   4   4     1050.74     1167.65    113.38 o 
 -13   4   4      305.48      286.62     66.21 o 
 -12   4   4      347.01      351.99     71.44 o 
 -11   4   4        4.18        0.00     46.18 o 
 -10   4   4     3681.91     3107.36    105.15 o 
  -9   4   4     2783.47     2822.07     97.45 o 
  -8   4   4      887.47     1069.53     95.52 o 
  -7   4   4      546.74      599.86     48.95 o 
  -6   4   4      114.05      126.62     34.14 o 
  -5   4   4    10526.75    10040.67    201.01 o 
  -4   4   4     6850.15     6629.74    115.91 o 
  -3   4   4      106.19      168.11     25.56 o 
  -2   4   4      166.69       96.76     22.91 o 
  -1   4   4      766.52      802.75     29.14 o 
   0   4   4    15236.28    14814.50    211.89 o 
   1   4   4    19640.67    18364.85    209.48 o 
   2   4   4      613.91      561.13     23.67 o 
   3   4   4       74.37       74.65     19.30 o 
   4   4   4      557.00      603.79     31.93 o 
   5   4   4     9204.79     8471.90    182.72 o 
   6   4   4     8099.60     7147.16    114.38 o 
   7   4   4      720.33      736.33     44.98 o 
   8   4   4      395.99      455.08     45.81 o 
   9   4   4       16.02        0.00     33.76 o 
  10   4   4     3743.58     3812.94    106.01 o 
  11   4   4     4205.24     4291.96    117.34 o 
  12   4   4      932.99      998.10     88.73 o 
  13   4   4      103.86       96.48     50.77 o 
  14   4   4        2.88        0.00     95.79 o 
 -14   5   4      299.68      359.56     79.04 o 
 -13   5   4      438.36      497.40    100.94 o 
 -12   5   4     1421.77     1467.08     90.96 o 
 -11   5   4     3889.97     3420.46    122.87 o 
 -10   5   4     5618.99     4840.82    131.13 o 
  -9   5   4      538.42      590.03     61.24 o 
  -8   5   4     3111.80     2886.38     93.69 o 
  -7   5   4     1941.69     2022.72     79.48 o 
  -6   5   4     9156.38     8541.10    133.29 o 
  -5   5   4     3404.98     3265.87     71.99 o 
  -4   5   4      630.53      701.91     40.92 o 
  -3   5   4     2118.98     2328.02     55.40 o 
  -2   5   4     6291.07     5795.72     89.91 o 
  -1   5   4    15593.73    15307.02    207.90 o 
   0   5   4     4613.88     4429.32     88.13 o 
   1   5   4      136.20      158.77     15.68 o 
   2   5   4     3541.82     3549.47     68.37 o 
   3   5   4    15898.00    15947.38    200.74 o 
   4   5   4    14824.87    13333.01    176.12 o 
   5   5   4     5965.62     5529.05     95.77 o 
   6   5   4        3.82        0.00     29.67 o 
   7   5   4     2355.42     2059.39     59.91 o 
   8   5   4     5863.74     5607.37    104.49 o 
   9   5   4     3897.29     3734.70    105.36 o 
  10   5   4     1591.60     1792.18     73.97 o 
  11   5   4       67.02       37.68     54.84 o 
  12   5   4      806.79     1144.14     64.80 o 
  13   5   4     1379.60     1403.67     78.56 o 
  14   5   4     1228.95     1412.62    175.35 o 
 -14   6   4      849.67      735.30     92.65 o 
 -13   6   4     1808.27     1854.17    101.51 o 
 -12   6   4      805.86      907.69    112.51 o 
 -11   6   4      158.32      112.80     59.28 o 
 -10   6   4      443.00      656.19     67.94 o 
  -9   6   4     1512.62     1372.13     76.79 o 
  -8   6   4     5707.13     5263.15    128.76 o 
  -7   6   4      175.82      176.85     45.43 o 
  -6   6   4       25.89       29.52     35.11 o 
  -5   6   4      571.07      730.60     86.25 o 
  -4   6   4     1606.10     1551.70     46.54 o 
  -3   6   4     5588.08     5209.35    106.97 o 
  -2   6   4     1446.62     1506.70     41.90 o 
  -1   6   4      469.63      496.67     33.10 o 
   0   6   4     1027.58      933.03     38.13 o 
   1   6   4     8949.29     8558.98    141.66 o 
   2   6   4     9999.96     9632.67    222.13 o 
   3   6   4     2373.24     2195.34     55.06 o 
   4   6   4       29.87        0.00     21.00 o 
   5   6   4     2061.94     1891.24     54.03 o 
   6   6   4     5315.75     4726.32     90.90 o 
   7   6   4     4683.86     4388.71     89.72 o 
   8   6   4      563.23      692.04     50.90 o 
   9   6   4       27.20       36.69     30.00 o 
  10   6   4      993.72     1059.22     62.68 o 
  11   6   4     1027.07     1162.63     70.91 o 
  12   6   4     1889.97     1899.60     79.40 o 
  13   6   4      360.75      340.31    112.40 o 
 -14   7   4       76.81        0.00     86.21 o 
 -13   7   4      112.76       92.36     68.22 o 
 -12   7   4      176.93      223.47     63.56 o 
 -11   7   4       41.27       62.52     50.82 o 
 -10   7   4       21.13        0.00     50.57 o 
  -9   7   4      727.66      687.18    104.92 o 
  -8   7   4      601.79      629.41     87.58 o 
  -7   7   4     2134.68     2009.21    113.32 o 
  -6   7   4      202.45      202.40     44.06 o 
  -5   7   4     1411.60     1522.37     64.03 o 
  -4   7   4      452.68      489.88     35.24 o 
  -3   7   4     2214.75     2188.94     59.24 o 
  -2   7   4     4768.47     4622.05     69.95 o 
  -1   7   4      258.02      303.63     28.09 o 
   0   7   4     2172.05     2247.11     54.59 o 
   1   7   4      506.67      631.04     37.89 o 
   2   7   4     2188.62     2079.06     53.84 o 
   3   7   4     7129.29     6774.57    108.83 o 
   4   7   4      411.05      458.74     35.58 o 
   5   7   4      375.71      534.26     37.85 o 
   6   7   4      224.43      253.29     31.54 o 
   7   7   4      897.14      852.28     37.87 o 
   8   7   4     2505.38     2235.79     65.25 o 
   9   7   4      190.46      306.50     38.44 o 
  10   7   4       50.31       17.52     40.39 o 
  11   7   4       19.54       43.11     54.80 o 
  12   7   4       34.59      169.42     94.23 o 
  13   7   4     1209.44     1574.37    182.83 o 
 -13   8   4        2.13        0.00     59.72 o 
 -12   8   4      138.76      112.79     60.22 o 
 -11   8   4        2.32        0.00     71.74 o 
 -10   8   4     1673.23     1568.24    114.02 o 
  -9   8   4      407.22      572.01     89.58 o 
  -8   8   4       16.04       52.61     64.61 o 
  -7   8   4        2.79       11.08     69.56 o 
  -6   8   4       47.93      120.67     64.77 o 
  -5   8   4     2558.45     2355.13    112.69 o 
  -4   8   4     3209.77     3216.50     85.19 o 
  -3   8   4      856.73      917.09     38.49 o 
  -2   8   4      853.28      864.70     47.21 o 
  -1   8   4      495.12      498.20     32.58 o 
   0   8   4     1308.37     1235.28     42.75 o 
   1   8   4     3278.54     3330.44     57.24 o 
   2   8   4        2.52        0.00     19.56 o 
   3   8   4      103.41      110.83     25.38 o 
   4   8   4       68.59       52.89     24.81 o 
   5   8   4     2040.82     2014.85     58.95 o 
   6   8   4     1788.89     1809.86     51.55 o 
   7   8   4      206.30      256.32     38.34 o 
   8   8   4       56.82       22.66     26.19 o 
   9   8   4      179.61      163.12     34.46 o 
  10   8   4     1502.24     1433.03     60.46 o 
  11   8   4     1479.21     1543.38    143.87 o 
  12   8   4       46.83       37.79     99.19 o 
  13   8   4       18.50        0.00    100.06 o 
 -13   9   4      486.76      507.20     78.11 o 
 -12   9   4      858.70     1006.19    158.69 o 
 -11   9   4     1521.45     1605.65    135.86 o 
 -10   9   4     1027.62     1243.51    117.15 o 
  -9   9   4        0.21       26.50     61.76 o 
  -8   9   4      742.38      760.90     92.46 o 
  -7   9   4     2409.28     2262.24    159.03 o 
  -6   9   4     3861.48     3821.68    167.09 o 
  -5   9   4     6258.45     5796.06    176.48 o 
  -4   9   4      277.81      417.57     92.97 o 
  -3   9   4      987.20      931.21     58.89 o 
  -2   9   4     6867.86     6308.15    104.71 o 
  -1   9   4     8055.47     7635.70    118.70 o 
   0   9   4     6482.88     6313.34    104.37 o 
   1   9   4      534.02      582.05     29.61 o 
   2   9   4      564.63      633.60     37.74 o 
   3   9   4     4479.25     4245.35     84.26 o 
   4   9   4     4928.93     4715.85     90.85 o 
   5   9   4     1792.97     1767.71     49.56 o 
   6   9   4      169.11      140.36     28.35 o 
   7   9   4      628.69      717.80     42.45 o 
   8   9   4     2814.82     2756.96     67.63 o 
   9   9   4     1477.55     1560.89     60.90 o 
  10   9   4      490.41      660.11    124.59 o 
  11   9   4       79.60       87.53     92.68 o 
  12   9   4      367.28      376.45    122.79 o 
  13   9   4      932.83      965.74    160.49 o 
 -13  10   4     2333.09     2298.69    153.08 o 
 -12  10   4      515.35      485.28    220.28 o 
 -11  10   4        1.06       62.44     80.77 o 
 -10  10   4     1056.62     1116.78    110.95 o 
  -9  10   4     2556.25     2541.48    133.85 o 
  -8  10   4     6109.32     6162.79    222.37 o 
  -7  10   4      696.22      934.27     99.33 o 
  -6  10   4     1100.58     1164.37    103.73 o 
  -5  10   4      142.66      148.83     63.63 o 
  -4  10   4     6369.82     5943.45    241.95 o 
  -3  10   4     9858.25     9215.51    175.70 o 
  -2  10   4      634.28      767.84     61.76 o 
  -1  10   4     1231.48     1287.66     46.41 o 
   0  10   4       28.19       21.13     22.35 o 
   1  10   4     3411.67     3345.76    108.15 o 
   2  10   4     4571.01     4200.06     84.05 o 
   3  10   4     2156.48     2211.76     47.77 o 
   4  10   4       11.92        0.58     21.54 o 
   5  10   4      180.83      238.01     29.97 o 
   6  10   4     2457.23     2561.55     61.66 o 
   7  10   4     5409.53     5032.55     90.97 o 
   8  10   4     1554.39     1555.46     52.39 o 
   9  10   4       36.33        0.00     35.39 o 
  10  10   4      480.71      501.44     69.81 o 
  11  10   4     1217.67     1318.27    135.96 o 
  12  10   4     1989.58     1899.52    169.04 o 
 -13  11   4      173.63      141.89    103.58 o 
 -12  11   4     1330.98     1740.42    149.42 o 
 -11  11   4       59.25      100.83     87.33 o 
 -10  11   4        5.47        0.00    105.50 o 
  -9  11   4       44.41        0.00     64.38 o 
  -8  11   4      420.01      473.72    113.95 o 
  -7  11   4     3331.67     3431.82    176.22 o 
  -6  11   4     1708.81     1763.97    110.36 o 
  -5  11   4      189.10      317.70     78.67 o 
  -4  11   4     1204.57     1403.98    105.15 o 
  -3  11   4     3044.98     2758.23    139.50 o 
  -2  11   4    10421.61     9853.28    184.39 o 
  -1  11   4     4837.01     4507.63     86.24 o 
   0  11   4      405.88      459.45     30.16 o 
   1  11   4        3.62        0.00     20.77 o 
   2  11   4     3767.08     3677.14     67.95 o 
   3  11   4     9530.33     8621.66    117.99 o 
   4  11   4     2715.20     2827.57     61.77 o 
   5  11   4      161.41      236.65     30.89 o 
   6  11   4       53.61       55.94     38.81 o 
   7  11   4     1948.22     1943.69     56.78 o 
   8  11   4     5258.72     5067.52    107.94 o 
   9  11   4     1880.34     1819.24     96.38 o 
  10  11   4        3.80        0.00     49.40 o 
  11  11   4        2.59       52.77     59.27 o 
  12  11   4      868.81      888.80    148.25 o 
 -12  12   4      145.29       55.35     90.51 o 
 -11  12   4       91.63       52.85    116.92 o 
 -10  12   4      103.34      104.79     84.36 o 
  -9  12   4        0.13        0.00     68.39 o 
  -8  12   4      199.45      167.82    125.22 o 
  -7  12   4      588.36      612.91    132.56 o 
  -6  12   4        5.45       76.02     74.32 o 
  -5  12   4       57.73       39.30     73.35 o 
  -4  12   4       91.30      120.59     67.01 o 
  -3  12   4     1534.42     1395.84     73.63 o 
  -2  12   4      661.52      902.11     67.51 o 
  -1  12   4       94.21       73.67     43.26 o 
   0  12   4       31.13       31.17     21.85 o 
   1  12   4      354.93      404.63     30.58 o 
   2  12   4     1279.75     1302.43     42.31 o 
   3  12   4       80.99       82.71     24.63 o 
   4  12   4        1.23        0.00     22.98 o 
   5  12   4        0.52        0.00     24.77 o 
   6  12   4      192.32      221.43     32.96 o 
   7  12   4      206.80      243.92     38.21 o 
   8  12   4       97.58      111.68     43.37 o 
   9  12   4       55.62        2.16     79.90 o 
  10  12   4       17.99        0.00     57.22 o 
  11  12   4        4.74       59.34     83.45 o 
  12  12   4       32.27       47.70    106.96 o 
 -12  13   4      305.96      208.63    122.99 o 
 -11  13   4      127.78       86.95    100.84 o 
 -10  13   4      151.32        1.18    108.17 o 
  -9  13   4        4.90        0.00     76.04 o 
  -8  13   4      350.77      232.83     83.54 o 
  -7  13   4      804.75     1037.40    107.05 o 
  -6  13   4       42.98       90.31     64.03 o 
  -5  13   4      119.00       43.69     69.65 o 
  -4  13   4       21.21        0.00     51.95 o 
  -3  13   4      628.37      694.79     64.65 o 
  -2  13   4      761.62      868.97     69.09 o 
  -1  13   4      824.13      831.08     49.32 o 
   0  13   4     1014.93      909.03     60.24 o 
   1  13   4      337.69      340.93     29.98 o 
   2  13   4      466.28      498.21     35.06 o 
   3  13   4     2448.43     2155.35     55.72 o 
   4  13   4     1245.73     1116.65     49.46 o 
   5  13   4       21.70       37.88     26.81 o 
   6  13   4      539.45      427.80     43.75 o 
   7  13   4      562.67      631.23     58.31 o 
   8  13   4     1219.20     1165.35    104.52 o 
   9  13   4      123.59      157.00     76.70 o 
  10  13   4       44.30        0.00     56.30 o 
  11  13   4        0.03        0.00     55.57 o 
  12  13   4      272.11      425.28     85.20 o 
 -12  14   4      436.41      537.23    118.82 o 
 -11  14   4        9.38      109.90     93.24 o 
 -10  14   4       82.49       41.73     94.96 o 
  -9  14   4     1559.53     1636.01    140.11 o 
  -8  14   4     3205.51     3422.60    154.97 o 
  -7  14   4      657.60      798.43    106.26 o 
  -6  14   4      577.09      669.32     90.44 o 
  -5  14   4       14.08       83.22     66.73 o 
  -4  14   4      790.72      858.88     75.50 o 
  -3  14   4     3173.12     3042.76    103.50 o 
  -2  14   4      402.93      489.69     59.90 o 
  -1  14   4      182.25      180.82     36.10 o 
   0  14   4      231.04      251.26     50.98 o 
   1  14   4      856.66      809.59     62.94 o 
   2  14   4     3945.90     3554.25     83.34 o 
   3  14   4      798.47      902.44     50.63 o 
   4  14   4        1.77       22.42     29.91 o 
   5  14   4        9.85        0.00     30.02 o 
   6  14   4      620.07      576.40     66.71 o 
   7  14   4     2156.51     1925.96     82.07 o 
   8  14   4      688.81      925.94     71.83 o 
   9  14   4       10.13        0.00     40.64 o 
  10  14   4      110.86       54.84     76.84 o 
  11  14   4      160.96      102.64     89.81 o 
 -11  15   4      682.54      588.36    120.90 o 
 -10  15   4       56.64       18.30     85.92 o 
  -9  15   4       63.87      109.15     79.86 o 
  -8  15   4      266.25      391.25     97.50 o 
  -7  15   4     2687.99     2830.79    169.72 o 
  -6  15   4     1169.17     1440.30    119.97 o 
  -5  15   4       59.98      113.12     67.33 o 
  -4  15   4        1.11        0.00     70.39 o 
  -3  15   4     1509.48     1414.11     76.55 o 
  -2  15   4     4584.75     4184.51    101.56 o 
  -1  15   4     1223.08     1206.43     75.51 o 
   0  15   4      760.13      805.32     65.21 o 
   1  15   4      272.80      256.76     46.15 o 
   2  15   4     1987.53     1799.40     76.51 o 
   3  15   4     4502.62     4130.17     93.39 o 
   4  15   4     1415.46     1292.11     55.83 o 
   5  15   4      393.53      376.86     50.38 o 
   6  15   4      243.91      144.86     56.14 o 
   7  15   4      586.69      643.59     64.52 o 
   8  15   4     2588.67     2385.78     95.86 o 
   9  15   4     1353.99     1262.14     80.45 o 
  10  15   4       44.98       71.50     65.96 o 
  11  15   4       49.09        0.00    124.69 o 
 -11  16   4        8.10        0.00    131.88 o 
 -10  16   4      264.59      164.98    108.51 o 
  -9  16   4      431.42      661.17    109.31 o 
  -8  16   4      896.73     1071.83    161.85 o 
  -7  16   4      143.16      192.28     90.73 o 
  -6  16   4      423.88      444.54     95.54 o 
  -5  16   4      621.84      791.71     98.69 o 
  -4  16   4      381.78      572.17     66.76 o 
  -3  16   4      461.35      443.75     63.99 o 
  -2  16   4        1.33        0.00     31.40 o 
  -1  16   4      508.88      479.99     58.31 o 
   0  16   4      207.36      196.21     49.68 o 
   1  16   4     1134.10     1119.25     75.90 o 
   2  16   4     1358.58     1241.20     66.81 o 
   3  16   4       49.11        0.00     38.12 o 
   4  16   4      255.62      223.31     47.33 o 
   5  16   4      566.98      524.93     58.04 o 
   6  16   4      812.82      692.62     63.38 o 
   7  16   4      676.58      871.29     74.01 o 
   8  16   4       13.70        0.00     45.22 o 
   9  16   4      246.64      137.21     57.28 o 
  10  16   4      373.80      340.58     83.90 o 
 -10  17   4       14.21        0.00     92.93 o 
  -9  17   4       26.99        0.00     77.42 o 
  -8  17   4      652.39      548.76    112.56 o 
  -7  17   4       11.66        0.00     77.60 o 
  -6  17   4        1.01       18.70     92.73 o 
  -5  17   4      271.76      225.54     84.20 o 
  -4  17   4        5.14        0.00     52.29 o 
  -3  17   4      174.20      186.61     60.84 o 
  -2  17   4       18.38        0.00     44.29 o 
  -1  17   4        1.27        0.00     36.33 o 
   0  17   4      890.43      914.87     82.53 o 
   1  17   4       87.75       49.19     73.88 o 
   2  17   4        0.08        0.00     34.24 o 
   3  17   4       72.64       60.87     46.12 o 
   4  17   4      107.97        0.00     65.53 o 
   5  17   4      113.86       44.40     62.17 o 
   6  17   4        1.49        0.00     61.29 o 
   7  17   4       31.20       26.09     41.46 o 
   8  17   4      124.18      117.26     89.23 o 
   9  17   4        0.02        0.00     50.40 o 
  10  17   4       50.35        0.00     87.82 o 
 -10  18   4        5.56        0.00     90.90 o 
  -9  18   4       34.06       19.60     87.84 o 
  -8  18   4     1358.78     1518.62    178.12 o 
  -7  18   4      287.84      560.24    101.54 o 
  -6  18   4        7.84        0.00     74.82 o 
  -5  18   4        4.58        6.60     71.76 o 
  -4  18   4      286.37      251.91     50.63 o 
  -3  18   4     2235.92     2269.39     97.00 o 
  -2  18   4      471.65      547.49     64.04 o 
  -1  18   4        1.65        0.00     44.35 o 
   0  18   4       71.18        0.00     46.33 o 
   1  18   4      330.59      335.35     70.98 o 
   2  18   4      700.40      952.60     88.68 o 
   3  18   4       95.51       49.30     54.79 o 
   4  18   4       20.50        0.00     51.66 o 
   5  18   4       44.50       18.74     50.12 o 
   6  18   4       76.13       19.03     48.58 o 
   7  18   4      239.87      346.37     88.58 o 
   8  18   4      239.20      189.85     59.62 o 
   9  18   4       21.55       21.11     93.92 o 
  -9  19   4       27.22        0.00     89.83 o 
  -8  19   4      197.99      203.18    197.35 o 
  -7  19   4      782.30      871.15    117.58 o 
  -6  19   4     1059.23     1119.86    123.31 o 
  -5  19   4      226.98      275.78     76.96 o 
  -4  19   4       85.21       64.76     45.83 o 
  -3  19   4      240.49      230.88     58.99 o 
  -2  19   4     1206.02     1290.24     84.50 o 
  -1  19   4     1163.11     1138.96    119.07 o 
   0  19   4      188.49       55.43     50.12 o 
   1  19   4       55.02        0.00     86.46 o 
   2  19   4      340.45      304.12     69.96 o 
   3  19   4     1565.40     1477.96     96.75 o 
   4  19   4      581.49      825.35     86.07 o 
   5  19   4      184.49      153.17     65.93 o 
   6  19   4       10.93       58.47     98.36 o 
   7  19   4      376.96      372.80     73.70 o 
   8  19   4     1401.20     1442.24     85.89 o 
   9  19   4      550.18      680.63     84.11 o 
  -8  20   4     1091.22     1212.37    299.94 o 
  -7  20   4       59.91        0.00     92.70 o 
  -6  20   4       48.13        0.00     78.46 o 
  -5  20   4      348.00      282.67     61.04 o 
  -4  20   4      829.46     1036.96     88.13 o 
  -3  20   4      917.44     1248.11    115.78 o 
  -2  20   4       90.37       29.78     54.42 o 
  -1  20   4        5.77        0.00     51.22 o 
   0  20   4      237.06      211.22     67.52 o 
   1  20   4     1230.20     1260.57     92.75 o 
   2  20   4      334.61      349.01     74.64 o 
   3  20   4      193.31      150.96     71.89 o 
   4  20   4      113.03       74.74     57.39 o 
   5  20   4      459.21      496.03     78.77 o 
   6  20   4      773.91      968.93    115.70 o 
   7  20   4      379.08      350.65     82.22 o 
   8  20   4       50.13       97.34     70.82 o 
  -8  21   4      127.10      185.98     73.06 o 
  -7  21   4        4.45      113.89     83.11 o 
  -6  21   4      647.76      675.85    138.26 o 
  -5  21   4     1013.63     1028.29    119.62 o 
  -4  21   4      115.91      113.85     70.11 o 
  -3  21   4       17.15       11.74     52.78 o 
  -2  21   4       50.66        0.00     69.91 o 
  -1  21   4      952.63     1027.92     97.70 o 
   0  21   4      565.23      652.87     89.00 o 
   1  21   4        2.97        0.00     53.47 o 
   2  21   4       16.55        0.00     54.09 o 
   3  21   4       15.52        0.00     55.65 o 
   4  21   4      234.66      244.23     64.44 o 
   5  21   4      276.97      272.32     74.19 o 
   6  21   4       18.37       30.19    103.07 o 
   7  21   4        3.76       70.59     72.86 o 
  -7  22   4      131.52      143.94    106.14 o 
  -6  22   4       19.08       50.62     64.11 o 
  -5  22   4       70.89      203.00     94.90 o 
  -4  22   4       28.11       34.14     66.44 o 
  -3  22   4      102.50      100.20     59.72 o 
  -2  22   4      227.39      249.80     72.48 o 
  -1  22   4       20.16       28.54     57.34 o 
   0  22   4      101.13      134.42     68.08 o 
   1  22   4        0.03        0.00     55.02 o 
   2  22   4      187.68      161.05     70.29 o 
   3  22   4        0.45        0.00    115.95 o 
   4  22   4       43.98       46.07     66.46 o 
   5  22   4      132.98      237.36     77.76 o 
   6  22   4       78.95      133.05    145.53 o 
  -5  23   4        1.03        0.00     85.28 o 
  -4  23   4        3.51        0.00     59.46 o 
  -3  23   4      183.10      214.27     80.50 o 
  -2  23   4      186.05      343.20     78.11 o 
  -1  23   4        6.00        0.00     64.26 o 
   0  23   4        7.49        0.00    139.07 o 
   1  23   4        1.89        0.00     58.28 o 
   2  23   4        5.85        0.00    109.14 o 
   3  23   4      156.62      161.71     81.99 o 
   4  23   4      103.72       87.08     69.97 o 
   5  23   4       30.85       11.56     71.04 o 
  -4  24   4      321.25      352.98     91.33 o 
  -3  24   4       50.48       55.96     72.76 o 
  -2  24   4       31.95      102.34    117.89 o 
  -1  24   4      132.07       57.76     88.36 o 
   0  24   4      361.77      224.27    182.01 o 
   1  24   4      352.22      364.62     78.32 o 
   2  24   4      203.54      248.69     80.58 o 
   3  24   4        8.59       33.48     66.61 o 
 -14   1   5      396.28      304.83    105.65 o 
 -13   1   5        5.64        0.00     72.77 o 
 -12   1   5        0.01        0.00     84.37 o 
 -11   1   5      531.03      659.45     74.82 o 
 -10   1   5     2531.64     2409.71     96.16 o 
  -9   1   5     2831.67     2611.04     82.07 o 
  -8   1   5      228.39      256.39     44.94 o 
  -7   1   5      108.78      170.92     39.53 o 
  -6   1   5      485.99      674.87     50.74 o 
  -5   1   5     8513.83     8219.62    132.87 o 
  -4   1   5     3396.83     3249.34     82.14 o 
  -3   1   5      346.12      349.40     35.81 o 
  -2   1   5      367.08      452.40     35.19 o 
  -1   1   5     1994.30     1935.26     51.37 o 
   0   1   5    10407.44    10170.59    137.75 o 
   1   1   5     2181.93     2119.99     51.13 o 
   2   1   5      497.81      597.65     28.37 o 
   3   1   5      723.77      735.57     29.29 o 
   4   1   5     2293.36     2126.11     46.22 o 
   5   1   5     7695.14     7198.34    136.52 o 
   6   1   5     2200.49     2249.11     91.00 o 
   7   1   5        9.65        0.00     37.78 o 
   8   1   5       61.77        0.00     40.09 o 
   9   1   5      999.01     1083.86     86.79 o 
  10   1   5     2755.36     2746.70    117.02 o 
  11   1   5     1477.01     1647.35     66.86 o 
  12   1   5      117.22      166.57     40.67 o 
  13   1   5       18.09        0.00     41.03 o 
 -14   2   5       23.60        0.00     76.30 o 
 -13   2   5      363.75      339.47    207.02 o 
 -12   2   5     1139.63     1227.00    107.90 o 
 -11   2   5     3357.45     2959.35    110.58 o 
 -10   2   5      405.73      404.63     62.51 o 
  -9   2   5      135.63      181.19     52.66 o 
  -8   2   5     1974.77     1747.42     67.59 o 
  -7   2   5      703.35      794.51     54.76 o 
  -6   2   5     5329.38     4928.98    100.00 o 
  -5   2   5      750.19      918.60     51.90 o 
  -4   2   5      946.94     1006.38     49.36 o 
  -3   2   5     2447.95     2452.91     63.61 o 
  -2   2   5     2194.59     2343.04     74.72 o 
  -1   2   5     1947.98     1865.56     50.39 o 
   0   2   5      470.18      522.96     32.08 o 
   1   2   5     3561.90     3680.99     60.87 o 
   2   2   5     1521.33     1509.79     38.41 o 
   3   2   5     1269.36     1195.16     35.12 o 
   4   2   5     3970.34     3776.76     64.77 o 
   5   2   5       22.41       19.89     28.08 o 
   6   2   5     3459.38     3343.72     90.31 o 
   7   2   5     1069.25     1072.61     71.91 o 
   8   2   5      168.70      100.09     76.60 o 
   9   2   5     3610.39     3526.57    127.05 o 
  10   2   5      188.62       89.98     50.86 o 
  11   2   5     1159.49     1290.19     73.64 o 
  12   2   5      967.44     1190.89     66.55 o 
  13   2   5      327.02      478.44     55.12 o 
 -14   3   5     1778.70     1697.72    126.87 o 
 -13   3   5      189.93      158.57    149.95 o 
 -12   3   5        1.39        0.00     55.01 o 
 -11   3   5      979.14     1166.46     88.97 o 
 -10   3   5     4706.08     4503.13    130.15 o 
  -9   3   5     4999.68     4567.89    125.65 o 
  -8   3   5        2.54        0.00    104.24 o 
  -7   3   5       93.02       71.30     37.18 o 
  -6   3   5     1602.98     1564.56     69.98 o 
  -5   3   5     6898.21     6375.77    117.07 o 
  -4   3   5     6150.35     5899.57    104.65 o 
  -3   3   5        3.74        0.00     26.08 o 
  -2   3   5      661.28      840.11     41.04 o 
  -1   3   5     1674.52     1704.82     62.89 o 
   0   3   5     7556.91     6956.29    103.96 o 
   1   3   5     4681.13     4637.72     70.48 o 
   2   3   5     2763.66     2779.13     52.05 o 
   3   3   5        9.42        0.00     16.99 o 
   4   3   5     2585.67     2512.60     60.44 o 
   5   3   5     9295.56     8530.72    130.09 o 
   6   3   5     6163.74     5844.82    124.68 o 
   7   3   5     1541.63     1538.02    131.83 o 
   8   3   5      452.13      458.78    131.49 o 
   9   3   5     1698.88     1659.92    128.82 o 
  10   3   5     4701.84     4681.46    107.29 o 
  11   3   5     3217.50     3334.92    106.85 o 
  12   3   5      217.12      280.18     53.55 o 
  13   3   5       51.70       23.04     42.38 o 
 -13   4   5      558.63      484.36     83.29 o 
 -12   4   5      787.32      736.95     81.56 o 
 -11   4   5      243.46      173.65     62.93 o 
 -10   4   5      141.02      175.16     55.73 o 
  -9   4   5       76.95        1.13     47.38 o 
  -8   4   5      384.27      389.34     57.95 o 
  -7   4   5     5234.72     4475.06    116.11 o 
  -6   4   5      655.44      694.24     48.86 o 
  -5   4   5      317.42      444.35     41.39 o 
  -4   4   5      130.34      155.37     32.24 o 
  -3   4   5     1181.79     1227.47     47.75 o 
  -2   4   5     5001.51     4864.27    129.47 o 
  -1   4   5     1569.96     1443.48     43.45 o 
   0   4   5      109.30      134.64     20.68 o 
   1   4   5      940.28      881.98     30.60 o 
   2   4   5     3960.34     3755.75     61.93 o 
   3   4   5     1257.68     1219.96     43.80 o 
   4   4   5     1214.48     1100.97     42.92 o 
   5   4   5      200.05      246.16     31.87 o 
   6   4   5      207.38      223.09     30.82 o 
   7   4   5     2172.08     2038.75     73.17 o 
   8   4   5      868.50      988.68     72.74 o 
   9   4   5     1526.27     1462.30    106.33 o 
  10   4   5       34.71      105.12     50.97 o 
  11   4   5      173.69      215.91     47.59 o 
  12   4   5      641.48      655.03     72.36 o 
  13   4   5      844.26     1227.22     73.84 o 
 -13   5   5      133.99       64.13     64.96 o 
 -12   5   5        0.74        0.00     68.25 o 
 -11   5   5      165.02      116.14     63.21 o 
 -10   5   5     1152.62     1354.09    109.01 o 
  -9   5   5        3.77        0.00     46.04 o 
  -8   5   5        8.13        0.00     38.49 o 
  -7   5   5      279.30      251.26     49.15 o 
  -6   5   5      124.55      142.92     52.20 o 
  -5   5   5     3457.03     3577.49     80.46 o 
  -4   5   5      924.87      951.90     57.94 o 
  -3   5   5        8.58        6.98     25.95 o 
  -2   5   5      826.75      828.50     40.93 o 
  -1   5   5      130.02      153.61     24.65 o 
   0   5   5     4352.34     4356.38     82.50 o 
   1   5   5      163.21      168.43     27.03 o 
   2   5   5       41.01        0.00     23.37 o 
   3   5   5      808.00      900.49     41.10 o 
   4   5   5      218.99      249.24     29.49 o 
   5   5   5     2502.37     2554.25     65.58 o 
   6   5   5      244.47      321.37     34.12 o 
   7   5   5        1.03        0.00     28.73 o 
   8   5   5      653.30      687.94     76.26 o 
   9   5   5      123.55      121.22     38.29 o 
  10   5   5     1146.65     1122.48     66.60 o 
  11   5   5      604.29      690.37     98.63 o 
  12   5   5        5.39       32.45     43.41 o 
  13   5   5       10.93       30.77     45.27 o 
 -13   6   5       91.06       49.29     69.19 o 
 -12   6   5      241.24      221.32     67.08 o 
 -11   6   5     1037.14     1225.96     90.20 o 
 -10   6   5        3.68       30.36     63.64 o 
  -9   6   5      695.34      810.01     71.68 o 
  -8   6   5      475.85      475.20     60.57 o 
  -7   6   5      138.54      137.73     54.10 o 
  -6   6   5      425.54      507.36     56.30 o 
  -5   6   5      953.54      862.26     62.91 o 
  -4   6   5     1756.53     1780.68     55.49 o 
  -3   6   5     1065.75     1048.11     56.15 o 
  -2   6   5      106.45       84.19     49.51 o 
  -1   6   5     2251.36     2214.05     59.07 o 
   0   6   5      373.71      531.96     36.36 o 
   1   6   5     4278.18     4305.70     84.02 o 
   2   6   5      532.28      596.55     38.42 o 
   3   6   5      428.30      460.71     37.06 o 
   4   6   5     1050.85     1041.29     43.39 o 
   5   6   5      199.34      190.89     30.23 o 
   6   6   5     1923.06     1788.71     57.89 o 
   7   6   5      332.51      344.20     38.33 o 
   8   6   5       96.66       57.78     46.42 o 
   9   6   5       22.27        0.00     36.81 o 
  10   6   5        0.89        0.00     42.54 o 
  11   6   5      768.37      927.34     74.96 o 
  12   6   5      155.57      175.99     54.62 o 
  13   6   5       29.45        0.00     39.70 o 
 -13   7   5      331.60      503.68     82.27 o 
 -12   7   5       91.28      134.03     65.09 o 
 -11   7   5      816.56      787.74     78.54 o 
 -10   7   5     4135.90     3784.54    121.70 o 
  -9   7   5     1682.37     1538.84     86.70 o 
  -8   7   5      791.75      822.35     68.93 o 
  -7   7   5      193.68      178.25     51.37 o 
  -6   7   5     4869.99     4637.54    118.81 o 
  -5   7   5     5203.09     4789.44    227.96 o 
  -4   7   5     5303.83     5080.26    162.48 o 
  -3   7   5       16.68       39.10     30.65 o 
  -2   7   5      160.80      286.92     38.83 o 
  -1   7   5     5782.13     5527.02     98.58 o 
   0   7   5     6895.93     6543.57    110.16 o 
   1   7   5     3486.50     3283.62    117.69 o 
   2   7   5        1.36        0.00     24.27 o 
   3   7   5      148.44       70.16     43.50 o 
   4   7   5     3038.09     2806.94     69.75 o 
   5   7   5     6020.74     5307.48    100.98 o 
   6   7   5     2357.17     2373.00     66.92 o 
   7   7   5      437.53      485.41     42.48 o 
   8   7   5      269.56      264.94     37.96 o 
   9   7   5     2418.16     2291.66     83.82 o 
  10   7   5     2887.23     2754.57     95.37 o 
  11   7   5     1755.78     1610.16     79.80 o 
  12   7   5       35.65        0.00     60.29 o 
 -13   8   5     1956.77     2034.09    112.29 o 
 -12   8   5     2686.33     2594.20    114.76 o 
 -11   8   5      515.23      456.66     71.21 o 
 -10   8   5      123.91       58.72     54.27 o 
  -9   8   5      248.96      306.26     80.96 o 
  -8   8   5     3413.03     3333.54    146.01 o 
  -7   8   5     6866.75     6366.27    276.87 o 
  -6   8   5     2717.22     2479.84    126.20 o 
  -5   8   5       29.54       25.98     59.04 o 
  -4   8   5      882.88     1157.77     96.01 o 
  -3   8   5     6004.78     5496.27    206.34 o 
  -2   8   5    11856.17    11329.79    164.97 o 
  -1   8   5     3944.75     3757.43     80.30 o 
   0   8   5        6.76        0.00     25.42 o 
   1   8   5     2109.56     1903.23     57.28 o 
   2   8   5     9892.67     9346.98    142.64 o 
   3   8   5     6467.03     6010.89    107.45 o 
   4   8   5     1335.71     1301.25     49.61 o 
   5   8   5       28.51        0.00     27.56 o 
   6   8   5     1530.71     1366.04     54.00 o 
   7   8   5     5112.84     4614.99     80.27 o 
   8   8   5     4249.64     4141.71     85.26 o 
   9   8   5      786.95      808.06     65.94 o 
  10   8   5        4.96        0.00     37.35 o 
  11   8   5      597.42      655.89     68.37 o 
  12   8   5     1424.94     1402.88    105.59 o 
 -13   9   5      308.66       73.05    157.77 o 
 -12   9   5        0.35        0.00     83.49 o 
 -11   9   5       57.61       19.84     76.20 o 
 -10   9   5       12.02       12.85     67.55 o 
  -9   9   5      102.11       35.63    135.23 o 
  -8   9   5      182.09      268.10     83.26 o 
  -7   9   5        0.09        0.00     60.52 o 
  -6   9   5      135.06      190.15     73.46 o 
  -5   9   5      491.35      516.76     77.65 o 
  -4   9   5       51.79       17.09     54.99 o 
  -3   9   5     1311.81     1178.48     84.44 o 
  -2   9   5       30.99        0.00     25.21 o 
  -1   9   5        0.89        0.00     24.64 o 
   0   9   5     1588.13     1528.00     52.25 o 
   1   9   5      428.10      485.46     39.17 o 
   2   9   5      399.79      449.25     38.78 o 
   3   9   5      377.72      428.25     38.68 o 
   4   9   5       33.66        0.00     33.08 o 
   5   9   5      208.43      229.71     34.99 o 
   6   9   5      460.77      483.94     36.84 o 
   7   9   5       33.61       34.71     27.28 o 
   8   9   5      185.76      180.82     33.57 o 
   9   9   5      500.44      506.96     57.43 o 
  10   9   5        0.40        0.00     38.48 o 
  11   9   5        0.33        0.00     58.11 o 
  12   9   5      145.09        0.00     95.98 o 
 -12  10   5       21.20        0.00     92.44 o 
 -11  10   5      125.21       17.44     79.64 o 
 -10  10   5        0.75        0.00     81.03 o 
  -9  10   5        5.88        0.00     76.69 o 
  -8  10   5      356.31      233.69     84.23 o 
  -7  10   5       17.71       75.84     73.36 o 
  -6  10   5       75.86        0.00     70.45 o 
  -5  10   5      995.41     1176.75    147.18 o 
  -4  10   5       19.88        0.00     54.64 o 
  -3  10   5      723.95      783.24     88.02 o 
  -2  10   5      270.18      301.85     48.52 o 
  -1  10   5      501.97      593.60     55.52 o 
   0  10   5     3145.01     3119.24     74.78 o 
   1  10   5      162.08      180.73     30.96 o 
   2  10   5       92.04       83.01     27.69 o 
   3  10   5      166.75      179.68     33.09 o 
   4  10   5     1074.57     1035.46     47.66 o 
   5  10   5      212.79      203.64     27.88 o 
   6  10   5       49.95       48.17     26.73 o 
   7  10   5      172.69      233.77     33.06 o 
   8  10   5      110.29       76.77     31.31 o 
   9  10   5       67.57       41.97     37.31 o 
  10  10   5       15.06       56.49    113.81 o 
  11  10   5       47.22       14.77     85.68 o 
  12  10   5       71.64        0.00     92.00 o 
 -12  11   5      117.65      149.31     98.79 o 
 -11  11   5      137.90       51.90     89.33 o 
 -10  11   5      277.92      300.11     92.98 o 
  -9  11   5      847.39      940.74    128.19 o 
  -8  11   5      181.12      216.86     85.92 o 
  -7  11   5        1.53       60.37    133.53 o 
  -6  11   5     1328.00     1303.16    117.94 o 
  -5  11   5     1295.41     1411.29    108.81 o 
  -4  11   5      100.97       93.72     66.93 o 
  -3  11   5        5.47        0.26     57.27 o 
  -2  11   5       11.76        0.00     52.38 o 
  -1  11   5      590.58      692.45     62.61 o 
   0  11   5     1154.91     1054.83     46.78 o 
   1  11   5        5.93        0.00     26.59 o 
   2  11   5     1029.76     1045.12     48.95 o 
   3  11   5       83.59       17.28     30.88 o 
   4  11   5       21.66        0.00     24.46 o 
   5  11   5     1235.16     1232.94     45.89 o 
   6  11   5      498.69      708.32     43.53 o 
   7  11   5     1679.94     1612.91     55.01 o 
   8  11   5       11.11        4.24     30.22 o 
   9  11   5      433.11      513.10     49.67 o 
  10  11   5      821.42     1028.59    146.50 o 
  11  11   5     1129.58     1313.53    149.41 o 
 -12  12   5     2028.63     2057.26    152.47 o 
 -11  12   5     1009.70     1091.69    141.69 o 
 -10  12   5       15.23        0.00     91.17 o 
  -9  12   5      112.45        0.00    100.16 o 
  -8  12   5     3547.24     3604.41    160.77 o 
  -7  12   5     5505.80     5107.79    184.93 o 
  -6  12   5     1061.14     1298.78    117.27 o 
  -5  12   5       42.61        0.30     63.32 o 
  -4  12   5      666.82      710.85     90.67 o 
  -3  12   5     6134.26     5669.98    141.72 o 
  -2  12   5     9070.73     8357.98    173.23 o 
  -1  12   5      639.55      647.78     62.29 o 
   0  12   5      833.48      979.07     66.08 o 
   1  12   5     3758.55     3346.94     80.38 o 
   2  12   5     8960.32     8395.76    111.08 o 
   3  12   5     7575.43     6781.95    106.00 o 
   4  12   5      715.98      786.95     44.48 o 
   5  12   5        1.67        0.00     25.04 o 
   6  12   5     1998.67     1786.13     56.57 o 
   7  12   5     4400.20     4057.13     85.88 o 
   8  12   5     2913.04     2802.52     83.69 o 
   9  12   5      395.00      508.76     52.83 o 
  10  12   5      188.10      158.64    106.08 o 
  11  12   5      127.73      168.06    118.13 o 
 -11  13   5       20.74       12.66     85.91 o 
 -10  13   5       13.03       55.15     85.30 o 
  -9  13   5      800.79      767.57    128.43 o 
  -8  13   5     1533.91     1655.69    264.48 o 
  -7  13   5      152.05      181.76     84.50 o 
  -6  13   5      115.84       78.85     77.15 o 
  -5  13   5       38.66        0.00     72.62 o 
  -4  13   5      652.47      852.75     96.63 o 
  -3  13   5     2492.87     2459.00     94.53 o 
  -2  13   5        8.33        5.81     40.99 o 
  -1  13   5      248.30      181.03     46.11 o 
   0  13   5      321.63      421.12     53.30 o 
   1  13   5      132.86       97.51     58.53 o 
   2  13   5     2101.29     2077.72     55.93 o 
   3  13   5      252.96      267.57     43.05 o 
   4  13   5      739.91      727.50     43.73 o 
   5  13   5       24.33        0.00     26.31 o 
   6  13   5      214.99      198.98     34.20 o 
   7  13   5      888.10     1018.44     64.08 o 
   8  13   5      132.90      145.12     49.53 o 
   9  13   5      323.40      313.20     59.11 o 
  10  13   5       37.32       21.22     57.49 o 
  11  13   5      534.48      625.14    146.50 o 
 -11  14   5      423.23      473.53    117.72 o 
 -10  14   5        1.58        0.00     90.86 o 
  -9  14   5        0.05       28.83     81.47 o 
  -8  14   5      152.89      224.45     81.94 o 
  -7  14   5      694.45      953.70    130.76 o 
  -6  14   5       13.42        0.00     69.99 o 
  -5  14   5       43.53        0.00     65.38 o 
  -4  14   5        4.90        0.00     55.88 o 
  -3  14   5      320.30      348.29     60.10 o 
  -2  14   5      248.17      269.96     52.02 o 
  -1  14   5      285.36      309.20     53.83 o 
   0  14   5      259.74      271.95     49.21 o 
   1  14   5       34.84        0.00     37.04 o 
   2  14   5      167.48      200.66     48.10 o 
   3  14   5      892.25      812.99     55.11 o 
   4  14   5      154.71       69.84     30.16 o 
   5  14   5       99.76       80.74     29.24 o 
   6  14   5        0.15        0.00     27.50 o 
   7  14   5      730.36      779.94     69.24 o 
   8  14   5      882.59      939.46     76.55 o 
   9  14   5      162.46      254.82     57.99 o 
  10  14   5        0.08        0.00     63.72 o 
 -10  15   5       19.47        0.00     84.31 o 
  -9  15   5        0.67       22.42     84.29 o 
  -8  15   5        0.02       45.03     84.79 o 
  -7  15   5       15.92        0.00     74.08 o 
  -6  15   5       52.96       34.45     72.88 o 
  -5  15   5        8.08        0.00     73.05 o 
  -4  15   5       10.61        0.00     75.39 o 
  -3  15   5       75.16       96.89     51.35 o 
  -2  15   5        6.19        0.00     44.39 o 
  -1  15   5       21.97       27.86     43.15 o 
   0  15   5       11.84        0.00     55.07 o 
   1  15   5        2.88        0.00     44.52 o 
   2  15   5      179.87      232.82     45.55 o 
   3  15   5      172.15      166.71     47.01 o 
   4  15   5      221.26      245.29     50.44 o 
   5  15   5      102.67      105.81     37.48 o 
   6  15   5       90.36       62.39     42.04 o 
   7  15   5      167.25      191.22     74.18 o 
   8  15   5       80.32      126.13     52.59 o 
   9  15   5        4.74        0.00     49.11 o 
  10  15   5        0.13        0.00     95.01 o 
 -10  16   5       83.23        0.00     93.60 o 
  -9  16   5      190.66      202.20    103.52 o 
  -8  16   5     2493.18     2546.34    148.74 o 
  -7  16   5     1622.41     1999.49    135.03 o 
  -6  16   5      249.40      227.89     85.27 o 
  -5  16   5        1.22        0.00     73.16 o 
  -4  16   5      238.69      218.07     73.64 o 
  -3  16   5     3383.78     3268.82    114.29 o 
  -2  16   5     3322.15     3222.75    112.69 o 
  -1  16   5      571.24      619.38     65.34 o 
   0  16   5      118.03       96.62     52.13 o 
   1  16   5      293.16      345.84     57.15 o 
   2  16   5     2182.87     1977.50     84.84 o 
   3  16   5     3867.48     3632.29    111.35 o 
   4  16   5      382.44      445.50     55.95 o 
   5  16   5       64.60      120.67     45.84 o 
   6  16   5       81.82        0.00     43.73 o 
   7  16   5     1779.50     1762.63     85.45 o 
   8  16   5     1893.38     1808.36     89.12 o 
   9  16   5      253.65      304.62     63.44 o 
  10  16   5        5.29        0.00     98.36 o 
 -10  17   5      282.81      443.19    153.98 o 
  -9  17   5      219.53      188.00     92.25 o 
  -8  17   5      574.01      637.10    115.98 o 
  -7  17   5       71.42       34.00    130.47 o 
  -6  17   5      420.39      451.48    100.37 o 
  -5  17   5      273.58      186.61     87.03 o 
  -4  17   5      961.39     1178.78     91.95 o 
  -3  17   5     1137.65     1271.11     92.03 o 
  -2  17   5      162.63      126.18     52.12 o 
  -1  17   5      971.47     1068.43     78.08 o 
   0  17   5      342.79      364.84     58.03 o 
   1  17   5      481.70      500.35     65.22 o 
   2  17   5      639.78      666.22     66.08 o 
   3  17   5      204.15      166.07     49.91 o 
   4  17   5      767.44      759.42     87.86 o 
   5  17   5      100.94      129.54     73.05 o 
   6  17   5      191.05      224.78     93.45 o 
   7  17   5      247.49      149.31     59.17 o 
   8  17   5      127.51       51.24     63.88 o 
   9  17   5      337.68      398.17    151.32 o 
  -9  18   5      151.31       38.58     98.67 o 
  -8  18   5      441.78      512.13    105.91 o 
  -7  18   5      668.11      841.86    122.75 o 
  -6  18   5      139.62      207.38     90.43 o 
  -5  18   5      181.63      127.91     86.95 o 
  -4  18   5      122.72       25.61     57.39 o 
  -3  18   5      758.55      863.81     81.44 o 
  -2  18   5      839.15      955.87     80.98 o 
  -1  18   5      118.13       57.99     47.96 o 
   0  18   5      153.85       56.21     50.96 o 
   1  18   5        2.04       43.47     44.23 o 
   2  18   5      550.82      458.69     61.60 o 
   3  18   5      664.70      770.18     89.02 o 
   4  18   5      209.97      202.55     59.58 o 
   5  18   5       60.76        2.14     54.70 o 
   6  18   5       59.23       39.29     86.85 o 
   7  18   5      470.26      534.87     70.44 o 
   8  18   5      680.34      782.10     81.03 o 
  -8  19   5      244.15      373.99    111.48 o 
  -7  19   5       16.74        0.00    105.79 o 
  -6  19   5       51.83       46.87    140.96 o 
  -5  19   5      553.73      841.69    116.73 o 
  -4  19   5      527.60      675.38     83.22 o 
  -3  19   5      351.09      280.05     77.98 o 
  -2  19   5       32.17       62.13     53.23 o 
  -1  19   5      221.11      251.70     67.57 o 
   0  19   5      834.39      853.74     77.46 o 
   1  19   5      380.78      381.10     60.57 o 
   2  19   5       10.43       37.64     60.24 o 
   3  19   5       12.10        0.00     54.66 o 
   4  19   5      119.89      188.87     66.84 o 
   5  19   5      641.04      605.83     86.07 o 
   6  19   5      109.84      194.66     65.72 o 
   7  19   5       10.64        0.00     65.48 o 
   8  19   5       23.55        2.62     74.04 o 
  -7  20   5      445.09      609.85    188.95 o 
  -6  20   5        9.54        0.00     78.10 o 
  -5  20   5       39.45        0.00    107.40 o 
  -4  20   5       45.92       35.38     83.92 o 
  -3  20   5      680.91      818.26    106.71 o 
  -2  20   5     1024.11     1112.85     86.84 o 
  -1  20   5        7.18        0.00     58.83 o 
   0  20   5       46.19       29.42     47.37 o 
   1  20   5        0.06        0.00     69.80 o 
   2  20   5      663.40      757.68    111.18 o 
   3  20   5      613.99      629.64     84.61 o 
   4  20   5       45.50        0.00     65.09 o 
   5  20   5        0.14        0.00     71.40 o 
   6  20   5       12.09        0.00     65.25 o 
   7  20   5      236.30      141.93     75.98 o 
  -6  21   5      110.57       53.84    176.08 o 
  -5  21   5       55.82       45.97     82.37 o 
  -4  21   5      321.79      300.44     72.27 o 
  -3  21   5      193.91       63.15     60.65 o 
  -2  21   5        0.07        0.00     55.57 o 
  -1  21   5      438.62      452.84     65.86 o 
   0  21   5       69.05       47.26     66.92 o 
   1  21   5      619.91      470.67     83.41 o 
   2  21   5      458.06      520.48     88.45 o 
   3  21   5      208.23      126.32    127.02 o 
   4  21   5      274.04      242.23    155.44 o 
   5  21   5      149.66      112.44     73.49 o 
   6  21   5      191.08      208.79    191.72 o 
  -5  22   5       21.05       43.51    199.20 o 
  -4  22   5      197.35      181.79     71.14 o 
  -3  22   5      329.66      254.59     69.05 o 
  -2  22   5      237.80      130.71     61.55 o 
  -1  22   5       18.54        0.00     58.18 o 
   0  22   5       36.52       10.06     98.46 o 
   1  22   5       35.90       47.65     64.30 o 
   2  22   5      302.27      372.39     84.35 o 
   3  22   5      202.65       88.15     67.39 o 
   4  22   5      108.55       21.44     66.40 o 
   5  22   5        5.60       16.81     70.11 o 
  -3  23   5       13.69       90.67     61.99 o 
  -2  23   5        0.17        0.00     66.38 o 
  -1  23   5      182.42      151.13     77.74 o 
   0  23   5     1082.13     1146.36    253.85 o 
   1  23   5      376.46      288.18    193.18 o 
   2  23   5       29.53        0.00     87.19 o 
   3  23   5        0.02        0.00     86.75 o 
 -13   0   6        0.04      102.39    103.95 o 
 -12   0   6      316.29      491.47    123.18 o 
 -11   0   6     5003.57     4408.44    229.95 o 
 -10   0   6     5501.24     5297.14    250.15 o 
  -9   0   6     3083.53     2763.26    124.46 o 
  -8   0   6      135.36      186.85     61.48 o 
  -7   0   6     2658.86     2474.02    108.61 o 
  -6   0   6     7357.25     6754.92    176.92 o 
  -5   0   6    12608.87    12087.95    253.58 o 
  -4   0   6     3429.63     3314.63    115.23 o 
  -3   0   6       84.70       10.20     65.43 o 
  -2   0   6      393.32      477.83     56.35 o 
  -1   0   6     8677.94     8468.40    182.54 o 
   0   0   6    22028.73    20800.38    422.20 o 
   1   0   6     2099.11     2214.20     82.61 o 
   2   0   6       52.02       55.87     33.15 o 
   3   0   6        6.10        0.00     35.70 o 
   4   0   6    10638.97    10000.47    207.77 o 
   5   0   6     9993.81     9737.51    209.27 o 
   6   0   6     1612.93     1732.72    125.81 o 
   7   0   6      555.13      428.71     90.83 o 
   8   0   6      168.70      141.74     77.23 o 
   9   0   6     4911.55     4848.81    226.64 o 
  10   0   6     2901.13     2592.08    171.66 o 
  11   0   6      486.66      546.84    118.03 o 
  12   0   6       40.37       93.07     66.63 o 
 -13   1   6      220.13      104.02     91.90 o 
 -12   1   6      494.95      575.82     94.37 o 
 -11   1   6      153.14      263.23    107.25 o 
 -10   1   6     1383.33     1383.29     84.64 o 
  -9   1   6     3377.80     3143.39    124.24 o 
  -8   1   6      415.73      474.29     50.97 o 
  -7   1   6     2945.46     2713.92     80.52 o 
  -6   1   6       16.28        0.00     36.19 o 
  -5   1   6     1593.83     1736.34     65.04 o 
  -4   1   6     4276.55     4519.50     96.03 o 
  -3   1   6      898.86      998.30     51.52 o 
  -2   1   6     4270.04     4238.39    110.28 o 
  -1   1   6       53.23        2.40     26.50 o 
   0   1   6     1824.29     1948.95     54.79 o 
   1   1   6     6376.61     6305.15    103.80 o 
   2   1   6     1386.13     1390.27     46.61 o 
   3   1   6       17.32        0.00     25.70 o 
   4   1   6      462.01      605.49     40.22 o 
   5   1   6     1653.38     1472.61     51.96 o 
   6   1   6     3975.07     3753.67    111.60 o 
   7   1   6      879.07      976.95     82.39 o 
   8   1   6       89.75       16.00     47.04 o 
   9   1   6      609.09      803.50     84.50 o 
  10   1   6     1223.35     1168.70     84.66 o 
  11   1   6     2076.32     1993.87    112.58 o 
  12   1   6      603.83      794.23     76.00 o 
 -13   2   6        5.18        0.00     74.53 o 
 -12   2   6      165.15      126.84     78.68 o 
 -11   2   6      247.49      267.38     98.90 o 
 -10   2   6      209.33      256.52     59.48 o 
  -9   2   6      565.53      604.87     93.57 o 
  -8   2   6      872.11     1003.39     74.79 o 
  -7   2   6      190.58      152.21     43.63 o 
  -6   2   6      619.24      907.05     56.96 o 
  -5   2   6      161.06      206.42     41.38 o 
  -4   2   6      513.15      522.95     45.78 o 
  -3   2   6       32.01        0.00     29.66 o 
  -2   2   6       10.25       11.50     28.04 o 
  -1   2   6      184.52      204.94     31.72 o 
   0   2   6      259.06      419.74     34.00 o 
   1   2   6     1130.25     1161.73     43.11 o 
   2   2   6      449.64      572.74     37.44 o 
   3   2   6      732.62      793.73     52.80 o 
   4   2   6      404.78      433.71     49.95 o 
   5   2   6      429.32      487.82     46.52 o 
   6   2   6      129.80      208.06     39.32 o 
   7   2   6       19.22       20.52     41.29 o 
   8   2   6      456.99      540.41     69.53 o 
   9   2   6     1132.51     1101.26     90.46 o 
  10   2   6        6.52        0.00     49.21 o 
  11   2   6       25.83       62.17     89.76 o 
  12   2   6       72.33       85.54     62.00 o 
 -13   3   6       13.55        0.00     78.98 o 
 -12   3   6        1.00        0.00     73.08 o 
 -11   3   6       11.70       79.14    128.21 o 
 -10   3   6      258.36      254.63     61.96 o 
  -9   3   6        2.36       25.32     47.83 o 
  -8   3   6       15.07       39.11     46.09 o 
  -7   3   6       46.24       64.85     47.67 o 
  -6   3   6       59.58        6.92     36.80 o 
  -5   3   6      566.41      618.28     50.42 o 
  -4   3   6      970.61     1143.06     56.65 o 
  -3   3   6      397.18      506.73     43.13 o 
  -2   3   6      356.45      467.95     40.47 o 
  -1   3   6        1.35        6.39     31.32 o 
   0   3   6     1160.90     1223.03     56.07 o 
   1   3   6     1227.60     1196.88     55.90 o 
   2   3   6     2088.10     2086.83     58.51 o 
   3   3   6       13.98       14.13     25.54 o 
   4   3   6      312.95      265.77     39.37 o 
   5   3   6      287.55      433.74     45.87 o 
   6   3   6      821.70      847.49     52.09 o 
   7   3   6        1.60        0.00     32.37 o 
   8   3   6       22.81       39.69     47.15 o 
   9   3   6        8.35        8.17     51.48 o 
  10   3   6      130.97      199.19     61.45 o 
  11   3   6     1027.54     1113.72    129.47 o 
  12   3   6        2.14        0.00     59.79 o 
 -13   4   6        0.08       92.22     86.10 o 
 -12   4   6      101.47       60.07     66.64 o 
 -11   4   6     1896.06     1677.31     93.35 o 
 -10   4   6     2552.44     2441.22    102.36 o 
  -9   4   6      728.58      770.19    114.65 o 
  -8   4   6      336.74      209.64     52.30 o 
  -7   4   6       80.61       64.55     44.69 o 
  -6   4   6     3043.91     2825.31     95.04 o 
  -5   4   6     6832.62     6313.39    116.50 o 
  -4   4   6     1846.65     1868.56     62.35 o 
  -3   4   6      407.61      442.03     48.56 o 
  -2   4   6       95.14       95.59     36.06 o 
  -1   4   6     4313.38     4120.94     99.96 o 
   0   4   6    14300.89    13523.81    217.10 o 
   1   4   6     4026.42     3562.73     77.99 o 
   2   4   6       17.29        0.00     34.79 o 
   3   4   6      168.22      112.62     38.07 o 
   4   4   6     4948.33     4578.50    133.40 o 
   5   4   6    10792.16     9444.99    175.36 o 
   6   4   6     1220.91     1031.98     58.00 o 
   7   4   6      213.74      293.13     46.71 o 
   8   4   6       11.71        0.00     46.69 o 
   9   4   6     2506.09     2169.76    106.88 o 
  10   4   6     2863.15     2726.55    125.08 o 
  11   4   6      260.40      468.81     61.00 o 
  12   4   6       21.96        0.00     49.47 o 
 -13   5   6      912.19      854.34    101.03 o 
 -12   5   6      824.08      829.43     91.77 o 
 -11   5   6      134.16      168.26     64.29 o 
 -10   5   6      103.45      134.78     60.95 o 
  -9   5   6     2063.61     1896.01     94.15 o 
  -8   5   6      850.04      877.46     94.25 o 
  -7   5   6     2480.39     2247.53    117.94 o 
  -6   5   6      792.90      895.37     93.24 o 
  -5   5   6     1561.34     1537.37     99.89 o 
  -4   5   6     5202.13     5058.54    118.63 o 
  -3   5   6     4856.31     4497.58    107.44 o 
  -2   5   6     1976.02     1969.84     71.83 o 
  -1   5   6       83.78        0.00     33.49 o 
   0   5   6     3887.75     3870.63    144.46 o 
   1   5   6     4216.98     3875.80     82.39 o 
   2   5   6     4995.66     4547.49     90.52 o 
   3   5   6      120.62      124.66     38.20 o 
   4   5   6       95.03       34.37     26.39 o 
   5   5   6     1337.23     1500.94     75.49 o 
   6   5   6     3370.63     3005.25     90.98 o 
   7   5   6      953.15      992.01     61.13 o 
   8   5   6      438.47      420.86     62.75 o 
   9   5   6        1.68       17.07     47.77 o 
  10   5   6      513.63      655.54     60.21 o 
  11   5   6     2164.47     2163.33     92.00 o 
  12   5   6      815.63      820.06     77.07 o 
 -12   6   6      396.25      276.40    107.01 o 
 -11   6   6      387.65      425.87     98.67 o 
 -10   6   6      479.98      413.85     95.64 o 
  -9   6   6      537.69      561.28    139.75 o 
  -8   6   6      325.09      225.19     79.04 o 
  -7   6   6      638.40      762.07     94.52 o 
  -6   6   6     1551.33     1523.14    155.68 o 
  -5   6   6      340.01      325.62     76.22 o 
  -4   6   6      497.26      583.97     53.08 o 
  -3   6   6      710.62      748.55     56.23 o 
  -2   6   6     2739.41     2657.01     81.74 o 
  -1   6   6      472.32      523.02     48.77 o 
   0   6   6       33.09       64.43     30.33 o 
   1   6   6     1168.75     1078.58     47.89 o 
   2   6   6       32.06        3.22     27.28 o 
   3   6   6     1430.80     1391.54     52.67 o 
   4   6   6      623.40      710.10     45.46 o 
   5   6   6      190.60      155.95     37.29 o 
   6   6   6      451.15      348.94     46.73 o 
   7   6   6        0.61        0.00     34.84 o 
   8   6   6      867.14     1006.21     70.93 o 
   9   6   6     2367.45     2260.73    110.66 o 
  10   6   6      158.21      217.42     46.55 o 
  11   6   6        0.97       25.15     48.89 o 
  12   6   6       71.89      109.08     56.11 o 
 -12   7   6      325.30      216.68    218.24 o 
 -11   7   6       14.35      115.88     83.50 o 
 -10   7   6      310.98      161.43     88.89 o 
  -9   7   6        1.28       29.10     68.84 o 
  -8   7   6      425.09      589.91    146.30 o 
  -7   7   6     1135.00     1276.20    111.01 o 
  -6   7   6      850.86      816.86     96.14 o 
  -5   7   6      583.42      711.59     89.73 o 
  -4   7   6       35.94        0.00     57.07 o 
  -3   7   6     3051.01     2781.72     84.36 o 
  -2   7   6     2657.94     2488.40     78.63 o 
  -1   7   6      549.64      619.61     51.19 o 
   0   7   6      414.32      465.88     40.21 o 
   1   7   6        9.26        2.51     32.11 o 
   2   7   6     3364.42     3046.09     75.39 o 
   3   7   6     2308.16     2094.59     63.84 o 
   4   7   6       17.24        0.00     27.72 o 
   5   7   6      236.76      206.91     36.15 o 
   6   7   6      145.41      127.02     41.57 o 
   7   7   6      851.16      815.07     63.38 o 
   8   7   6      429.70      365.00     52.42 o 
   9   7   6       11.14       16.19     42.05 o 
  10   7   6      231.43      279.96     81.56 o 
  11   7   6      161.49       91.77     52.86 o 
  12   7   6      303.47      482.43    119.69 o 
 -12   8   6       68.00        0.00    140.18 o 
 -11   8   6     1218.10     1283.88    123.76 o 
 -10   8   6      603.46      649.31    108.55 o 
  -9   8   6       51.91      130.57     79.02 o 
  -8   8   6      126.78       46.28     68.57 o 
  -7   8   6       43.69       60.18     70.81 o 
  -6   8   6      822.89     1028.50     98.22 o 
  -5   8   6     1880.05     1741.09    105.31 o 
  -4   8   6      169.18      178.75     64.79 o 
  -3   8   6        9.16        0.00     54.86 o 
  -2   8   6      105.90       12.45     35.67 o 
  -1   8   6      358.25      451.46     40.90 o 
   0   8   6     5754.76     5511.21    104.44 o 
   1   8   6        2.42        0.00     26.47 o 
   2   8   6       13.12        0.00     24.61 o 
   3   8   6        4.40        0.00     26.69 o 
   4   8   6      363.30      340.71     38.11 o 
   5   8   6     3429.33     3328.50     82.28 o 
   6   8   6       10.92       20.34     49.05 o 
   7   8   6       17.81       30.57     36.41 o 
   8   8   6      131.75      132.07     32.58 o 
   9   8   6      193.97      260.55     53.59 o 
  10   8   6      777.30     1027.35     78.24 o 
  11   8   6      301.13      338.36     62.18 o 
 -12   9   6      588.28      769.39    171.37 o 
 -11   9   6      358.38      219.41    132.61 o 
 -10   9   6      208.31      318.51     96.47 o 
  -9   9   6     1718.29     1756.05    207.21 o 
  -8   9   6     2403.35     2604.69    153.15 o 
  -7   9   6     1701.71     1792.04    115.41 o 
  -6   9   6      199.56      211.14     72.76 o 
  -5   9   6       47.52      104.33     73.15 o 
  -4   9   6     2379.05     2349.83    118.12 o 
  -3   9   6     4902.52     4958.08    164.06 o 
  -2   9   6     1474.29     1450.52     92.64 o 
  -1   9   6      436.16      468.35     41.26 o 
   0   9   6      441.75      557.82     43.85 o 
   1   9   6     1687.46     1671.24     59.45 o 
   2   9   6     5165.01     4870.94     99.89 o 
   3   9   6     1458.13     1387.71     61.57 o 
   4   9   6        5.13        0.00     27.29 o 
   5   9   6      479.73      470.26     44.48 o 
   6   9   6     1036.45     1032.97     54.87 o 
   7   9   6     2141.46     1905.77     79.18 o 
   8   9   6     1228.72     1224.88     57.97 o 
   9   9   6        1.09        0.00     51.07 o 
  10   9   6      146.68      304.49     54.78 o 
  11   9   6     1176.90     1373.04    109.19 o 
 -12  10   6      609.34      795.44    197.89 o 
 -11  10   6      991.52     1060.73    187.83 o 
 -10  10   6      341.69      306.34    100.55 o 
  -9  10   6      204.33      169.66    112.01 o 
  -8  10   6      149.66      135.88     74.24 o 
  -7  10   6     1960.69     1775.38    114.27 o 
  -6  10   6      595.33      728.69     98.95 o 
  -5  10   6      895.06      907.99     98.13 o 
  -4  10   6      678.71      807.83    110.60 o 
  -3  10   6       39.73       62.34    113.18 o 
  -2  10   6     1900.42     1862.55    129.98 o 
  -1  10   6      480.23      533.87     56.04 o 
   0  10   6     1926.41     1839.16     61.84 o 
   1  10   6      385.12      382.01     40.50 o 
   2  10   6        1.92       37.35     30.19 o 
   3  10   6     2719.93     2532.11     75.68 o 
   4  10   6     2953.20     2722.66     75.53 o 
   5  10   6      353.90      413.35     43.45 o 
   6  10   6      183.30      222.79     40.13 o 
   7  10   6       73.49       72.25     35.01 o 
   8  10   6     2395.20     2149.88     74.27 o 
   9  10   6     2195.48     2010.90     75.77 o 
  10  10   6      219.37      210.15     70.98 o 
  11  10   6       28.28        0.00    150.43 o 
 -11  11   6      118.19        5.77     95.34 o 
 -10  11   6       66.18      177.74     88.37 o 
  -9  11   6      966.35      918.48    149.90 o 
  -8  11   6     3310.29     2835.36    147.28 o 
  -7  11   6     1576.43     1536.88    127.23 o 
  -6  11   6       11.95        0.00     58.39 o 
  -5  11   6        4.10        0.00     59.45 o 
  -4  11   6      545.44      606.46     87.19 o 
  -3  11   6     2700.81     2313.11    115.55 o 
  -2  11   6     2690.15     2510.86     93.15 o 
  -1  11   6        4.53        0.00     36.62 o 
   0  11   6      174.17      159.16     44.18 o 
   1  11   6      135.84      127.78     33.89 o 
   2  11   6     2691.66     2525.48     72.91 o 
   3  11   6     2238.74     2195.99     69.78 o 
   4  11   6       24.65       10.41     30.25 o 
   5  11   6        4.21        0.00     32.12 o 
   6  11   6        1.74        0.00     36.75 o 
   7  11   6     1968.59     1932.87     62.26 o 
   8  11   6      721.06      817.27     60.26 o 
   9  11   6        6.47        0.00     38.60 o 
  10  11   6       33.46       45.39     67.56 o 
 -11  12   6       42.55       74.81     97.83 o 
 -10  12   6       24.36        0.00     79.66 o 
  -9  12   6      106.44      158.54     86.63 o 
  -8  12   6      183.15      160.29     87.08 o 
  -7  12   6       54.48       79.85     76.69 o 
  -6  12   6       85.53        0.00     67.70 o 
  -5  12   6        0.02        0.00     56.29 o 
  -4  12   6      127.87       68.22     64.72 o 
  -3  12   6      632.12      629.40     88.71 o 
  -2  12   6      113.85       80.38     47.63 o 
  -1  12   6      174.33      143.65     53.61 o 
   0  12   6      312.29      365.62     53.24 o 
   1  12   6      118.52      141.76     43.85 o 
   2  12   6        4.67        4.85     30.64 o 
   3  12   6       10.45        0.00     35.88 o 
   4  12   6       20.78        2.61     29.88 o 
   5  12   6      301.03      327.54     38.61 o 
   6  12   6       21.18        0.00     29.95 o 
   7  12   6        0.74        0.00     32.30 o 
   8  12   6       17.07       37.41     38.95 o 
   9  12   6        2.07       14.92     59.04 o 
  10  12   6       33.77        0.00     58.92 o 
 -11  13   6       58.12       97.54    171.85 o 
 -10  13   6        4.30        0.00    160.68 o 
  -9  13   6      132.08      181.89     93.04 o 
  -8  13   6      498.98      804.20    111.21 o 
  -7  13   6      291.05      471.68    212.36 o 
  -6  13   6        1.24        0.00     66.53 o 
  -5  13   6       25.42       29.45     70.60 o 
  -4  13   6     1196.87     1416.41    115.81 o 
  -3  13   6     1703.62     1805.49    107.64 o 
  -2  13   6      131.35      171.54     50.14 o 
  -1  13   6      325.17      299.32     54.07 o 
   0  13   6      279.12      368.68     52.94 o 
   1  13   6      444.73      576.85     58.74 o 
   2  13   6     1125.48     1084.93     66.14 o 
   3  13   6      221.26      267.09     33.12 o 
   4  13   6      108.34       86.42     52.93 o 
   5  13   6       58.22        3.77     31.07 o 
   6  13   6        1.10        0.31     30.42 o 
   7  13   6      621.39      680.50     49.18 o 
   8  13   6      323.99      342.55     46.89 o 
   9  13   6       42.79        7.26     71.77 o 
  10  13   6        0.31       22.15    102.78 o 
 -10  14   6       17.51        0.00    192.59 o 
  -9  14   6      140.21      212.73     89.15 o 
  -8  14   6       54.79        0.00     78.02 o 
  -7  14   6      936.63     1367.56    130.20 o 
  -6  14   6      171.12      168.32    140.86 o 
  -5  14   6      915.10     1224.66    119.44 o 
  -4  14   6       18.81        0.00    113.76 o 
  -3  14   6      132.94       86.08     66.00 o 
  -2  14   6     2545.94     2586.85    101.43 o 
  -1  14   6      982.00     1073.13     76.42 o 
   0  14   6     1199.05     1125.10     90.96 o 
   1  14   6        2.22        0.00     39.56 o 
   2  14   6       63.27       98.67     57.83 o 
   3  14   6     2025.41     1960.11     85.17 o 
   4  14   6     1955.80     1838.22     59.31 o 
   5  14   6      230.96      233.25     36.87 o 
   6  14   6       68.14       41.65     34.22 o 
   7  14   6       38.87       39.30     52.98 o 
   8  14   6     1590.63     1491.59     78.68 o 
   9  14   6     1022.82     1256.14    112.93 o 
  -9  15   6      841.93     1119.02    194.20 o 
  -8  15   6     2598.76     2750.36    169.08 o 
  -7  15   6     1606.26     1754.41    146.78 o 
  -6  15   6        3.88       13.62     71.61 o 
  -5  15   6      176.96      286.91     85.16 o 
  -4  15   6      955.24     1088.34    117.89 o 
  -3  15   6     3111.72     3084.86    113.46 o 
  -2  15   6     2705.38     2548.89    100.67 o 
  -1  15   6       32.03        0.00     49.31 o 
   0  15   6       26.59       33.47     47.19 o 
   1  15   6      378.39      427.29     70.26 o 
   2  15   6     4456.24     4038.21    155.34 o 
   3  15   6     2446.46     2326.00     92.50 o 
   4  15   6       66.23       70.82     44.08 o 
   5  15   6       52.81       29.51     34.16 o 
   6  15   6      538.68      594.61     54.69 o 
   7  15   6     3243.58     2838.50     88.63 o 
   8  15   6     1016.14     1135.65     99.83 o 
   9  15   6        8.23        0.00     68.78 o 
  -9  16   6      149.28      381.19    110.71 o 
  -8  16   6      177.80      210.67     94.75 o 
  -7  16   6       17.57       44.27     98.41 o 
  -6  16   6      258.00      350.30    129.50 o 
  -5  16   6      580.12      663.80    108.15 o 
  -4  16   6      244.01      239.46     79.27 o 
  -3  16   6       76.75       50.93     51.50 o 
  -2  16   6      256.39      165.91     58.11 o 
  -1  16   6     1233.73     1251.51     84.44 o 
   0  16   6     1223.41     1181.89     83.60 o 
   1  16   6       26.18        0.00     40.42 o 
   2  16   6        0.12        0.00     43.48 o 
   3  16   6      452.23      399.06     61.26 o 
   4  16   6      282.74      301.40     53.24 o 
   5  16   6      306.28      201.28     93.75 o 
   6  16   6        0.32        0.00     43.78 o 
   7  16   6        8.12        0.00     47.31 o 
   8  16   6      308.85      397.37     68.27 o 
  -8  17   6        0.05        0.00     89.02 o 
  -7  17   6        0.03       47.78     84.37 o 
  -6  17   6      157.02       47.65     88.66 o 
  -5  17   6      130.40       27.80     82.96 o 
  -4  17   6       22.54        0.00     68.70 o 
  -3  17   6        5.47        0.00     51.29 o 
  -2  17   6      164.44      132.42     55.28 o 
  -1  17   6        2.57        0.00     46.47 o 
   0  17   6       41.72       33.27     49.55 o 
   1  17   6        7.59        0.00     48.19 o 
   2  17   6       88.49      134.85     50.87 o 
   3  17   6       16.39       22.82     63.77 o 
   4  17   6       10.86        0.00     53.62 o 
   5  17   6       20.91       18.43     85.59 o 
   6  17   6      106.31      130.57     65.99 o 
   7  17   6        2.98        0.00     49.03 o 
   8  17   6       27.97       39.14     72.69 o 
  -7  18   6      249.62      302.98    156.02 o 
  -6  18   6        0.87        0.00     82.81 o 
  -5  18   6      222.29      298.23     98.12 o 
  -4  18   6      111.04      134.18     92.39 o 
  -3  18   6       25.54        0.00     56.51 o 
  -2  18   6      293.77      402.60     65.12 o 
  -1  18   6       24.02        0.00     46.43 o 
   0  18   6      326.17      343.81     62.01 o 
   1  18   6        4.76        7.25     50.06 o 
   2  18   6      144.19       96.21     52.48 o 
   3  18   6      493.47      502.17     82.69 o 
   4  18   6      174.75      121.12     66.17 o 
   5  18   6       29.81       12.99     59.94 o 
   6  18   6        6.23        1.68     65.38 o 
   7  18   6      164.79       77.47     72.32 o 
  -7  19   6      542.94      426.23    107.20 o 
  -6  19   6        1.49        0.00    166.27 o 
  -5  19   6      294.05      118.54    121.92 o 
  -4  19   6      408.84      471.51    103.61 o 
  -3  19   6      883.43      967.09     91.80 o 
  -2  19   6      548.02      585.71     72.89 o 
  -1  19   6        8.03        0.00     49.15 o 
   0  19   6      509.55      528.66     73.83 o 
   1  19   6       89.72       36.90     75.38 o 
   2  19   6     1107.52     1178.11     86.52 o 
   3  19   6      578.95      671.39     90.07 o 
   4  19   6        0.02        0.00     57.54 o 
   5  19   6       29.48        0.00     93.50 o 
   6  19   6      185.65      144.04     68.37 o 
  -6  20   6      486.74      712.37    227.28 o 
  -5  20   6      522.81      619.02    110.63 o 
  -4  20   6      447.08      459.44    121.48 o 
  -3  20   6      101.89       75.43     62.88 o 
  -2  20   6       58.42       10.96     74.32 o 
  -1  20   6      790.66      859.53    107.35 o 
   0  20   6      897.42     1051.86     85.54 o 
   1  20   6      190.29      260.31    107.86 o 
   2  20   6        0.01       37.49     61.60 o 
   3  20   6      159.56       49.31     61.90 o 
   4  20   6      422.45      411.22     86.16 o 
   5  20   6      578.74      626.62     91.05 o 
  -4  21   6       34.18       67.15     78.36 o 
  -3  21   6        0.30        0.00     67.48 o 
  -2  21   6       87.79       37.24     58.09 o 
  -1  21   6       19.02       20.85     58.53 o 
   0  21   6      110.06       48.51     63.07 o 
   1  21   6      111.30      122.12     76.84 o 
   2  21   6        1.84        0.00     66.87 o 
   3  21   6       17.54      126.32     69.59 o 
   4  21   6       24.74        0.00    109.87 o 
  -2  22   6       37.34      102.43     76.03 o 
  -1  22   6        2.00        0.00     52.17 o 
   0  22   6      170.62      202.02     82.74 o 
   1  22   6      104.06      142.34     76.03 o 
   2  22   6        3.79        0.00    101.32 o 
 -12   1   7       34.18       57.64     87.48 o 
 -11   1   7      651.09      679.25    117.99 o 
 -10   1   7      318.33      234.74     84.56 o 
  -9   1   7       47.33      123.26     57.30 o 
  -8   1   7       47.16       29.33     49.69 o 
  -7   1   7       99.43       72.30     40.68 o 
  -6   1   7     1492.64     1405.47     63.94 o 
  -5   1   7      581.73      590.60     51.60 o 
  -4   1   7       21.89       19.44     33.84 o 
  -3   1   7       12.14        0.00     30.28 o 
  -2   1   7      386.89      438.15     50.52 o 
  -1   1   7     1201.51     1123.88     60.87 o 
   0   1   7      476.00      453.37     48.38 o 
   1   1   7       97.53       48.31     35.19 o 
   2   1   7     1637.87     1528.08     73.56 o 
   3   1   7       15.55        0.00     30.79 o 
   4   1   7      480.26      606.44     58.49 o 
   5   1   7      477.20      523.35     70.38 o 
   6   1   7       23.20       23.03     49.44 o 
   7   1   7       29.23        9.88     58.34 o 
   8   1   7       26.03        0.00     48.50 o 
   9   1   7      431.19      485.45     75.29 o 
  10   1   7      267.27      393.15     75.00 o 
  11   1   7       95.53      263.43    155.63 o 
 -12   2   7      123.20      145.48     85.35 o 
 -11   2   7      480.55      665.89    100.40 o 
 -10   2   7     3877.82     3393.30    121.22 o 
  -9   2   7     4249.86     3813.79    135.55 o 
  -8   2   7        5.70        0.81     49.84 o 
  -7   2   7       36.48        0.00     69.37 o 
  -6   2   7     1409.26     1479.27     73.70 o 
  -5   2   7     8162.28     8001.37    163.54 o 
  -4   2   7     5137.00     4768.50    118.49 o 
  -3   2   7       53.53       41.92     39.23 o 
  -2   2   7       39.56        7.55     35.16 o 
  -1   2   7     1023.56     1175.43     60.00 o 
   0   2   7     5586.23     5542.55    123.17 o 
   1   2   7     8161.88     7658.04    150.27 o 
   2   2   7     1672.04     1632.23     66.57 o 
   3   2   7       19.72        8.09     30.82 o 
   4   2   7      275.40      287.13     43.57 o 
   5   2   7     5744.51     5484.90    127.30 o 
   6   2   7     6691.18     6117.24    225.14 o 
   7   2   7     1130.56     1008.23     79.95 o 
   8   2   7       48.16        0.00     92.29 o 
   9   2   7      943.42      998.15    105.36 o 
  10   2   7     3776.78     3706.96    151.98 o 
  11   2   7     2478.51     2237.60    124.63 o 
 -12   3   7      404.40      370.32    150.09 o 
 -11   3   7     1542.25     1256.21    180.79 o 
 -10   3   7      815.19      706.22    101.21 o 
  -9   3   7        9.39        0.00     62.93 o 
  -8   3   7        9.88        0.00     64.26 o 
  -7   3   7     2186.94     1812.73    108.14 o 
  -6   3   7     3468.87     3050.93    129.96 o 
  -5   3   7     1886.87     1618.17     75.01 o 
  -4   3   7       45.75        0.00     43.71 o 
  -3   3   7      736.08      758.09     88.24 o 
  -2   3   7     4855.06     4768.51    115.56 o 
  -1   3   7     5518.82     4914.14    117.16 o 
   0   3   7     2337.72     2074.15     76.38 o 
   1   3   7        9.68        0.00     30.85 o 
   2   3   7     2195.26     1993.21     72.57 o 
   3   3   7     1942.37     1745.30     89.63 o 
   4   3   7     3658.03     3113.13     91.63 o 
   5   3   7     1126.86     1032.50     59.41 o 
   6   3   7       46.64       79.55     36.30 o 
   7   3   7      823.53      814.31     65.73 o 
   8   3   7      254.75      288.55     66.62 o 
   9   3   7     2365.95     2160.74    114.20 o 
  10   3   7      497.56      567.82     87.45 o 
  11   3   7       86.23      217.32     76.27 o 
 -12   4   7       11.69        0.00    111.72 o 
 -11   4   7       29.19        0.00     81.75 o 
 -10   4   7      154.57      162.26     80.80 o 
  -9   4   7      636.20      978.54    107.01 o 
  -8   4   7       13.43       35.52     89.47 o 
  -7   4   7       24.38       10.06     57.25 o 
  -6   4   7      158.74      232.61     70.85 o 
  -5   4   7      101.75       68.41     42.87 o 
  -4   4   7      530.02      583.95     58.51 o 
  -3   4   7      381.82      360.10     48.78 o 
  -2   4   7        2.54        0.00     34.57 o 
  -1   4   7      292.33      333.08     47.54 o 
   0   4   7      456.56      519.55     90.04 o 
   1   4   7      713.40      860.95     77.31 o 
   2   4   7      296.12      240.50     47.37 o 
   3   4   7       43.31        0.00     32.03 o 
   4   4   7      541.85      742.92     58.71 o 
   5   4   7       71.29       42.41     37.74 o 
   6   4   7      563.59      543.12     54.51 o 
   7   4   7        7.51        0.00     33.77 o 
   8   4   7        6.43        0.00     51.97 o 
   9   4   7       71.11        0.00     50.43 o 
  10   4   7        1.75        0.00     59.32 o 
  11   4   7       16.69      113.02     59.76 o 
 -12   5   7      235.20      312.92    101.61 o 
 -11   5   7      225.56      434.23    100.97 o 
 -10   5   7      135.39      162.73     87.24 o 
  -9   5   7        7.05        0.00     71.62 o 
  -8   5   7      501.22      566.36     88.61 o 
  -7   5   7      591.05      575.55     88.75 o 
  -6   5   7      307.32      456.72    101.71 o 
  -5   5   7     1141.53     1155.59     92.73 o 
  -4   5   7      207.65      268.75     45.30 o 
  -3   5   7      293.99      473.39     52.61 o 
  -2   5   7      656.97      710.93     55.63 o 
  -1   5   7      690.69      814.11     56.87 o 
   0   5   7     1274.10     1219.29     62.39 o 
   1   5   7      132.21       75.73     37.84 o 
   2   5   7      241.70      224.50     35.17 o 
   3   5   7      161.83      154.21     39.08 o 
   4   5   7       68.01       18.10     34.32 o 
   5   5   7      102.97       74.59     36.72 o 
   6   5   7        8.89        0.00     34.91 o 
   7   5   7       16.51        0.00     65.64 o 
   8   5   7      400.83      583.88     77.80 o 
   9   5   7      322.64      128.84     64.03 o 
  10   5   7      218.25      232.54     75.18 o 
  11   5   7       26.89        5.45     47.96 o 
 -11   6   7      386.49      620.90    113.24 o 
 -10   6   7     2071.12     1765.47    125.86 o 
  -9   6   7      846.49      998.26    173.80 o 
  -8   6   7      313.04      189.38     76.74 o 
  -7   6   7      206.07      177.69     77.47 o 
  -6   6   7      803.61      915.85     95.64 o 
  -5   6   7     4262.13     4486.30    158.85 o 
  -4   6   7     1837.18     1920.17    104.17 o 
  -3   6   7        2.92        0.00     36.07 o 
  -2   6   7      881.61      861.94     77.04 o 
  -1   6   7       51.97        0.00     35.76 o 
   0   6   7     5052.10     5159.81    122.20 o 
   1   6   7     1103.04     1185.60     51.95 o 
   2   6   7        3.12        0.00     28.04 o 
   3   6   7       84.35      106.44     37.46 o 
   4   6   7      471.48      618.28     55.78 o 
   5   6   7     2336.05     2185.04     82.41 o 
   6   6   7     2061.01     1913.27     80.45 o 
   7   6   7      142.61      155.52     43.09 o 
   8   6   7      151.59      169.50     50.31 o 
   9   6   7      474.25      464.20     75.55 o 
  10   6   7     1709.84     1749.00     76.73 o 
  11   6   7     1603.03     1626.73     98.30 o 
 -11   7   7     1550.87     1614.04    139.52 o 
 -10   7   7      683.10      781.02    214.45 o 
  -9   7   7      143.44      110.42    131.93 o 
  -8   7   7      262.31      299.78     85.11 o 
  -7   7   7     2434.20     2442.88    128.95 o 
  -6   7   7     2254.60     2297.52    120.78 o 
  -5   7   7     1042.49     1162.89    107.34 o 
  -4   7   7        7.52        0.00     54.74 o 
  -3   7   7      613.95      727.71     79.31 o 
  -2   7   7     3663.06     3620.82    101.38 o 
  -1   7   7     3737.29     3783.77    102.50 o 
   0   7   7     2069.06     2160.78     78.65 o 
   1   7   7       47.92       79.93     32.08 o 
   2   7   7     1252.28     1154.43     52.40 o 
   3   7   7     3000.30     2957.44     78.71 o 
   4   7   7     3695.08     3326.13     98.74 o 
   5   7   7     1712.20     1692.78     74.83 o 
   6   7   7        4.02        4.46     40.72 o 
   7   7   7     1689.74     1472.51     74.12 o 
   8   7   7     1240.22     1216.91     75.25 o 
   9   7   7     1750.74     1790.45    107.24 o 
  10   7   7     1061.69     1237.76     83.00 o 
 -11   8   7       30.46       13.79     83.40 o 
 -10   8   7       86.92      110.20    125.27 o 
  -9   8   7     1641.85     1732.69    126.29 o 
  -8   8   7     2278.65     1994.96    121.31 o 
  -7   8   7      118.24       75.23    131.20 o 
  -6   8   7        3.40       16.94     67.72 o 
  -5   8   7      736.54      955.44    122.45 o 
  -4   8   7     2231.15     2334.67    137.61 o 
  -3   8   7     4364.27     4417.28    293.68 o 
  -2   8   7      477.85      536.89     76.52 o 
  -1   8   7       92.27       75.41     38.66 o 
   0   8   7     1956.98     1825.73     63.78 o 
   1   8   7     2652.01     2509.69     72.60 o 
   2   8   7     1800.34     1727.93     62.34 o 
   3   8   7     1051.40      997.31     49.87 o 
   4   8   7      469.40      505.89     84.30 o 
   5   8   7      849.36      853.86     75.99 o 
   6   8   7     1201.85     1085.81     64.28 o 
   7   8   7      539.41      595.08     59.42 o 
   8   8   7      527.93      628.81     66.50 o 
   9   8   7      328.71      360.60     49.54 o 
  10   8   7       11.95        0.00     72.97 o 
 -11   9   7        2.97        0.95     90.61 o 
 -10   9   7       70.59      173.88     99.55 o 
  -9   9   7       14.77        0.00     75.39 o 
  -8   9   7      865.64     1133.30    116.84 o 
  -7   9   7     2253.93     2024.83    172.14 o 
  -6   9   7      508.07      459.07     86.16 o 
  -5   9   7       40.62        0.00     63.98 o 
  -4   9   7       56.05       21.71     61.75 o 
  -3   9   7     1025.22     1130.46     93.42 o 
  -2   9   7     4187.34     4290.84    149.44 o 
  -1   9   7     1135.82     1268.02     99.62 o 
   0   9   7      368.89      292.66     40.99 o 
   1   9   7       86.70       91.51     32.91 o 
   2   9   7     1743.47     1702.70     62.09 o 
   3   9   7     2430.15     2341.11     72.08 o 
   4   9   7     1173.99     1055.58     52.90 o 
   5   9   7        1.21        0.00     54.65 o 
   6   9   7        1.93        0.00     40.87 o 
   7   9   7      859.93     1059.10     74.37 o 
   8   9   7     1938.00     1931.24     88.49 o 
   9   9   7      490.79      560.40     84.23 o 
  10   9   7        7.31        0.78     55.76 o 
 -10  10   7      168.65       94.64     94.80 o 
  -9  10   7       19.74        0.00     80.29 o 
  -8  10   7       38.71        0.00     71.78 o 
  -7  10   7        0.45        0.00     64.59 o 
  -6  10   7       51.11        0.00     65.98 o 
  -5  10   7      889.11      963.06    101.01 o 
  -4  10   7        1.29        0.00     72.03 o 
  -3  10   7       59.42      108.54     64.64 o 
  -2  10   7      182.96      165.06     62.81 o 
  -1  10   7      186.90      290.99     68.88 o 
   0  10   7      957.37     1004.33     72.89 o 
   1  10   7       63.01       21.09     31.55 o 
   2  10   7      195.08      199.69     39.22 o 
   3  10   7       48.03       52.37     37.93 o 
   4  10   7       29.73        0.00     32.72 o 
   5  10   7      413.09      410.73     56.97 o 
   6  10   7       80.08      108.35     43.62 o 
   7  10   7       82.87       80.84     46.49 o 
   8  10   7        9.71        0.00     39.66 o 
   9  10   7       18.41        0.00     42.10 o 
  10  10   7      358.51      589.77     71.42 o 
 -10  11   7       13.04       35.91     95.41 o 
  -9  11   7       46.67       27.28     82.11 o 
  -8  11   7      562.62      619.21    110.08 o 
  -7  11   7      525.31      621.49     99.47 o 
  -6  11   7       84.87      143.23     72.61 o 
  -5  11   7      218.96      263.13     78.66 o 
  -4  11   7       63.41        2.66     59.77 o 
  -3  11   7      351.25      432.51     81.26 o 
  -2  11   7     1251.84     1259.25     91.20 o 
  -1  11   7      370.24      363.88     56.54 o 
   0  11   7      374.85      257.98     51.63 o 
   1  11   7      233.74      241.17     50.15 o 
   2  11   7      853.47      976.75     56.11 o 
   3  11   7     1146.86     1032.64     53.54 o 
   4  11   7      765.62      883.89     58.17 o 
   5  11   7      136.02      124.88     38.73 o 
   6  11   7      434.36      433.89     59.69 o 
   7  11   7      873.97     1079.93     64.22 o 
   8  11   7      624.66      830.53     64.35 o 
   9  11   7      185.62      151.98     49.90 o 
 -10  12   7        1.07        0.00     90.93 o 
  -9  12   7      836.50      937.45    118.37 o 
  -8  12   7     1298.11     1465.31    159.81 o 
  -7  12   7      112.86        0.00     93.70 o 
  -6  12   7       27.55        0.00     74.88 o 
  -5  12   7      297.73      115.82     75.94 o 
  -4  12   7      614.62      834.08    146.84 o 
  -3  12   7     1198.43     1331.08    107.70 o 
  -2  12   7      173.30       98.57    123.28 o 
  -1  12   7      414.30      381.26     58.70 o 
   0  12   7      768.07      778.50     68.27 o 
   1  12   7        7.39        0.00     40.90 o 
   2  12   7     1148.62     1142.90     83.63 o 
   3  12   7      159.50      112.44     38.59 o 
   4  12   7       67.80       54.65     39.16 o 
   5  12   7      290.34      335.68     46.73 o 
   6  12   7       38.88       74.91     38.85 o 
   7  12   7      988.73      983.81     67.10 o 
   8  12   7      105.52      190.73     49.89 o 
   9  12   7       28.30        0.00     54.27 o 
  -9  13   7        4.38        0.00     92.63 o 
  -8  13   7      899.52     1230.62    136.35 o 
  -7  13   7     1852.47     1785.37    122.47 o 
  -6  13   7       82.56      191.49    105.02 o 
  -5  13   7      171.22       77.10     74.34 o 
  -4  13   7       41.59       22.74     70.33 o 
  -3  13   7     1869.63     1853.77    140.77 o 
  -2  13   7     2134.86     1973.56    117.41 o 
  -1  13   7      780.32      676.80     71.86 o 
   0  13   7      232.59      159.05     49.29 o 
   1  13   7       35.97        8.15     43.46 o 
   2  13   7     1245.85     1284.46     79.63 o 
   3  13   7     3506.35     3210.96    108.93 o 
   4  13   7     1268.72     1271.17     48.81 o 
   5  13   7       69.85        0.00     33.62 o 
   6  13   7        0.39        0.00     38.25 o 
   7  13   7     1027.15     1108.58     67.67 o 
   8  13   7     3223.82     2840.68     92.83 o 
   9  13   7      349.56      324.44     90.60 o 
  -9  14   7      105.05       91.19     97.86 o 
  -8  14   7      411.28      199.51    102.60 o 
  -7  14   7       48.01       87.70     81.39 o 
  -6  14   7       39.77      192.45     90.04 o 
  -5  14   7       49.28       62.28     70.33 o 
  -4  14   7      401.93      411.54     89.82 o 
  -3  14   7      310.31      245.85    113.71 o 
  -2  14   7        0.91        0.00     62.75 o 
  -1  14   7       82.30       45.75     46.97 o 
   0  14   7      245.68      261.72     73.39 o 
   1  14   7      144.61       52.97     53.48 o 
   2  14   7      493.73      379.94     61.93 o 
   3  14   7        0.23        0.00     79.04 o 
   4  14   7      159.17      111.68     47.85 o 
   5  14   7        8.03        0.00     33.01 o 
   6  14   7        6.19       52.61     36.31 o 
   7  14   7      502.06      521.30     56.89 o 
   8  14   7        1.59        0.00     88.00 o 
  -8  15   7      330.19      172.45    205.32 o 
  -7  15   7      342.91      400.72    100.19 o 
  -6  15   7       14.59        0.00     78.72 o 
  -5  15   7       46.20       13.31     78.39 o 
  -4  15   7       36.84        0.00     61.66 o 
  -3  15   7       94.39      107.11     81.43 o 
  -2  15   7      215.74      324.18     63.71 o 
  -1  15   7       83.26       48.81     50.04 o 
   0  15   7      241.08      223.24     53.82 o 
   1  15   7       22.85        0.00     59.20 o 
   2  15   7      270.10      171.88     52.30 o 
   3  15   7       76.10       59.28     49.29 o 
   4  15   7       79.89      118.57     49.74 o 
   5  15   7        5.43       51.57     48.02 o 
   6  15   7       17.15        0.00     39.66 o 
   7  15   7      211.21      240.33     59.12 o 
  -7  16   7       23.63        0.00     85.71 o 
  -6  16   7        1.28        0.00    103.80 o 
  -5  16   7        9.59        0.00     69.54 o 
  -4  16   7      337.38      447.80     97.93 o 
  -3  16   7      627.60      833.94    169.57 o 
  -2  16   7       78.19       10.60     49.65 o 
  -1  16   7       14.39        0.00     49.82 o 
   0  16   7      154.27      145.18     56.89 o 
   1  16   7        5.56        4.79     47.74 o 
   2  16   7      319.16      391.60     66.84 o 
   3  16   7      105.09       62.51     50.56 o 
   4  16   7       96.14       48.77     51.06 o 
   5  16   7        7.72       27.33     47.65 o 
   6  16   7        1.09        0.00    105.26 o 
   7  16   7      279.06      285.47     79.17 o 
  -7  17   7      778.94      944.46    181.18 o 
  -6  17   7      186.09       58.23    246.07 o 
  -5  17   7      136.11      140.76    118.13 o 
  -4  17   7        0.52        0.00     67.59 o 
  -3  17   7      600.65      615.61    101.83 o 
  -2  17   7      981.75     1151.50     92.01 o 
  -1  17   7      545.76      713.92     76.99 o 
   0  17   7      103.05      105.78     56.56 o 
   1  17   7        4.00       18.50     50.38 o 
   2  17   7     1066.57     1159.07     88.38 o 
   3  17   7     2058.80     1953.19     94.15 o 
   4  17   7      360.32      456.15     67.22 o 
   5  17   7        0.23        0.00     65.29 o 
   6  17   7        1.18        0.00     76.99 o 
  -6  18   7      131.15       24.38    127.94 o 
  -5  18   7      716.03      690.20    114.71 o 
  -4  18   7      301.44      351.29     94.34 o 
  -3  18   7      291.79      252.40    124.30 o 
  -2  18   7       20.99        0.00     55.40 o 
  -1  18   7       75.84       31.65     56.03 o 
   0  18   7      530.49      642.07     77.26 o 
   1  18   7      179.86      208.17     59.43 o 
   2  18   7      171.19       73.47     57.10 o 
   3  18   7        3.76       85.29     55.28 o 
   4  18   7      194.58      353.89    119.30 o 
   5  18   7      155.67      165.65     74.82 o 
  -5  19   7      220.75      130.27    149.32 o 
  -4  19   7       10.26        0.00     76.72 o 
  -3  19   7       48.11      154.69     88.12 o 
  -2  19   7       28.10       23.95     87.66 o 
  -1  19   7       58.73       43.87     57.02 o 
   0  19   7      344.03      344.15     67.71 o 
   1  19   7       71.36      153.15    135.38 o 
   2  19   7       31.11      188.99     59.32 o 
   3  19   7        3.81        0.00     66.97 o 
   4  19   7       22.75      115.41    103.27 o 
  -3  20   7        5.81       81.02    127.55 o 
  -2  20   7        0.00       48.42     95.40 o 
  -1  20   7       44.56      123.74     64.85 o 
   0  20   7      151.44      148.53    119.35 o 
   1  20   7        7.62       49.91     56.48 o 
   2  20   7       80.91      129.11    118.03 o 
  -7   0   8      933.11      994.20    123.77 o 
  -6   0   8     1753.19     1635.67    134.16 o 
  -5   0   8       70.17        0.00     69.95 o 
  -4   0   8      715.76     1126.32    125.71 o 
  -3   0   8      117.72      141.45     73.83 o 
  -2   0   8      632.25      853.73    113.57 o 
  -1   0   8     1444.93     1546.78    123.96 o 
   0   0   8      187.00      221.01     78.49 o 
   1   0   8     2523.80     2271.79    149.80 o 
   2   0   8      219.87      221.98     80.92 o 
   3   0   8      460.11      483.70     98.31 o 
   4   0   8      420.56      546.94     94.62 o 
   5   0   8      184.55      252.78     85.78 o 
   6   0   8     2761.72     2509.12    170.69 o 
   7   0   8      112.03       45.66     84.42 o 
   8   0   8       40.29        8.65     81.12 o 
   9   0   8      310.62      339.72    112.69 o 
  10   0   8        0.81       92.68    109.78 o 
 -11   1   8      694.94      697.52    152.62 o 
 -10   1   8     2758.17     2456.37    199.64 o 
  -9   1   8      955.27      908.03    164.47 o 
  -8   1   8       28.88        3.07    118.37 o 
  -7   1   8       84.84      116.73     63.03 o 
  -6   1   8     1723.76     1739.13     82.32 o 
  -5   1   8     2614.78     2764.90    117.80 o 
  -4   1   8      845.55     1006.87    105.50 o 
  -3   1   8        5.14       14.12     45.92 o 
  -2   1   8       72.18        0.00     45.28 o 
  -1   1   8     1329.17     1524.09    137.46 o 
   0   1   8     1919.36     2186.41    100.22 o 
   1   1   8     1682.37     1956.11     96.89 o 
   2   1   8      245.08      312.17     56.97 o 
   3   1   8        8.77        0.00     41.70 o 
   4   1   8     1629.31     1647.93     94.43 o 
   5   1   8     3678.47     3354.79    134.91 o 
   6   1   8     1788.51     1635.41     96.78 o 
   7   1   8       46.80        0.00     54.49 o 
   8   1   8       11.09       37.30     81.99 o 
   9   1   8     1041.51     1157.67    123.04 o 
  10   1   8     2213.82     2085.24    152.18 o 
 -11   2   8       63.46      302.71    146.30 o 
 -10   2   8       38.16      178.27    123.96 o 
  -9   2   8       40.66        0.00     66.70 o 
  -8   2   8      165.29      250.70     77.41 o 
  -7   2   8      907.95      927.80     99.92 o 
  -6   2   8      327.60      261.59     69.31 o 
  -5   2   8        7.33        0.00     41.86 o 
  -4   2   8      144.78      177.89     48.04 o 
  -3   2   8      439.78      540.21     63.59 o 
  -2   2   8      992.99     1149.13     65.14 o 
  -1   2   8        1.22        0.00     40.35 o 
   0   2   8       50.04        0.00     43.27 o 
   1   2   8      549.58      684.52    154.32 o 
   2   2   8      600.09      658.60     75.25 o 
   3   2   8      102.88       15.58     49.39 o 
   4   2   8      147.66       70.62     51.75 o 
   5   2   8        0.97       11.85     88.02 o 
   6   2   8      127.62        0.00     48.68 o 
   7   2   8      204.15      142.47     69.22 o 
   8   2   8      160.96      146.51     65.66 o 
   9   2   8      231.89      229.50     74.98 o 
  10   2   8       15.96        0.00     68.44 o 
 -11   3   8      779.69      946.89    181.76 o 
 -10   3   8     1945.42     1792.37    187.98 o 
  -9   3   8        6.77        0.00     64.82 o 
  -8   3   8        2.96        0.00     70.04 o 
  -7   3   8      263.29      265.31     75.47 o 
  -6   3   8      753.66      904.27     99.48 o 
  -5   3   8     1914.50     1747.20    248.21 o 
  -4   3   8      171.21      137.64     85.73 o 
  -3   3   8       19.29        0.00     39.23 o 
  -2   3   8       64.12       11.37     35.76 o 
  -1   3   8      557.93      617.03     56.99 o 
   0   3   8     3001.70     2792.38     90.50 o 
   1   3   8      348.70      319.81     48.89 o 
   2   3   8        0.32        6.45     43.64 o 
   3   3   8       24.28        0.00     43.42 o 
   4   3   8      747.18     1039.04     88.99 o 
   5   3   8     2629.31     2593.69    139.55 o 
   6   3   8      415.76      546.01     96.13 o 
   7   3   8       74.30      173.24     60.49 o 
   8   3   8       38.65        0.00     52.02 o 
   9   3   8      152.98      169.97     70.61 o 
  10   3   8     1518.47     1626.24    166.22 o 
 -10   4   8       73.04        0.00    104.82 o 
  -9   4   8      845.93     1245.19    121.97 o 
  -8   4   8        2.11       76.54     78.45 o 
  -7   4   8      135.38       23.47     69.06 o 
  -6   4   8     1568.66     1315.23    100.00 o 
  -5   4   8      159.14      306.93     93.12 o 
  -4   4   8     1421.41     1489.10     74.37 o 
  -3   4   8      477.14      503.57     55.35 o 
  -2   4   8      543.76      470.13     54.75 o 
  -1   4   8      846.54      827.96     78.34 o 
   0   4   8     1588.69     1738.43     73.97 o 
   1   4   8     1557.23     1613.87     72.18 o 
   2   4   8      413.28      421.52     51.26 o 
   3   4   8      161.98      133.39     58.00 o 
   4   4   8       15.59        0.00     35.15 o 
   5   4   8      302.14      311.67     66.20 o 
   6   4   8     1456.04     1451.35     92.59 o 
   7   4   8      116.05      257.23     68.27 o 
   8   4   8       37.33       69.75     63.56 o 
   9   4   8       18.94        0.00     63.78 o 
  10   4   8       18.84        0.00     98.41 o 
 -10   5   8     1405.34     1723.73    142.18 o 
  -9   5   8      318.47      530.67     99.90 o 
  -8   5   8        0.90       24.67     75.37 o 
  -7   5   8      461.93      602.57     91.27 o 
  -6   5   8      875.22     1031.59    104.53 o 
  -5   5   8     1412.94     1273.12     93.68 o 
  -4   5   8      376.18      272.42     70.87 o 
  -3   5   8      107.01       82.83     42.56 o 
  -2   5   8      430.95      498.31     59.09 o 
  -1   5   8     1208.84     1325.97     68.23 o 
   0   5   8     1312.50     1172.38     64.91 o 
   1   5   8     2744.94     2182.31     83.42 o 
   2   5   8      116.79      212.42     48.32 o 
   3   5   8       59.17       57.61     39.31 o 
   4   5   8     1747.69     1710.65     74.65 o 
   5   5   8     2381.27     2223.97     88.16 o 
   6   5   8     1462.08     1319.85     71.57 o 
   7   5   8       35.85        0.00     66.14 o 
   8   5   8       32.65       12.63    148.54 o 
   9   5   8     1292.55     1379.39    110.23 o 
 -10   6   8       41.99        0.00    172.68 o 
  -9   6   8      595.61      689.14    107.02 o 
  -8   6   8      943.92     1143.65    116.25 o 
  -7   6   8      934.77      908.74    192.21 o 
  -6   6   8      273.87      134.96     73.88 o 
  -5   6   8       21.82       42.98     80.10 o 
  -4   6   8      521.79      406.02     73.59 o 
  -3   6   8     1559.69     1602.55    124.01 o 
  -2   6   8     1889.43     1697.27     76.21 o 
  -1   6   8      545.73      373.67     54.08 o 
   0   6   8       20.75       90.75     51.56 o 
   1   6   8      911.31     1012.16     70.94 o 
   2   6   8     3014.91     2750.72     94.27 o 
   3   6   8     1855.82     1594.16     74.11 o 
   4   6   8      280.51      326.69     49.95 o 
   5   6   8       13.76       37.23     76.89 o 
   6   6   8      600.43      821.95     91.36 o 
   7   6   8     2303.56     2333.03     94.97 o 
   8   6   8     1700.00     1757.56    123.96 o 
   9   6   8       49.03        1.16     65.70 o 
 -10   7   8      210.10      299.15    100.96 o 
  -9   7   8       41.20       38.16     87.61 o 
  -8   7   8      191.57      175.13     81.81 o 
  -7   7   8      353.27      378.93     89.05 o 
  -6   7   8        3.90        0.00     68.41 o 
  -5   7   8      752.55      849.15    109.73 o 
  -4   7   8      138.84       75.36     60.17 o 
  -3   7   8        0.60        0.00     57.50 o 
  -2   7   8      728.60      883.40     91.26 o 
  -1   7   8        2.34        0.00     41.42 o 
   0   7   8      567.07      827.86     66.22 o 
   1   7   8       14.31        0.00     40.18 o 
   2   7   8      122.61       88.48     40.51 o 
   3   7   8      327.25      337.10     51.84 o 
   4   7   8       78.22       83.54     40.80 o 
   5   7   8      711.77      774.48     67.49 o 
   6   7   8        4.21       29.28     43.65 o 
   7   7   8       10.28        0.00     44.51 o 
   8   7   8      133.70      170.23    126.70 o 
   9   7   8      337.26      356.66     80.58 o 
 -10   8   8       21.16        0.00    106.86 o 
  -9   8   8      170.91      176.24     86.21 o 
  -8   8   8      106.59      156.95     85.48 o 
  -7   8   8        5.97       72.95     79.67 o 
  -6   8   8      488.90      387.72     85.95 o 
  -5   8   8      102.44        0.00     68.29 o 
  -4   8   8      313.23      450.53     84.73 o 
  -3   8   8        2.56        0.00     57.84 o 
  -2   8   8        0.82        0.00     57.02 o 
  -1   8   8       38.86       59.37     55.66 o 
   0   8   8      194.95      240.35     56.94 o 
   1   8   8       27.04       36.39     42.00 o 
   2   8   8        2.04        0.00     37.81 o 
   3   8   8        1.21        0.00     36.60 o 
   4   8   8       25.90       32.57     42.19 o 
   5   8   8       28.25       87.04     42.18 o 
   6   8   8      129.21      137.95     53.81 o 
   7   8   8      128.00       47.23     47.91 o 
   8   8   8        0.13       87.73     55.35 o 
   9   8   8        2.52       41.02     78.11 o 
  -9   9   8      301.51      140.05    117.79 o 
  -8   9   8      123.17       80.53     74.29 o 
  -7   9   8      155.65      169.52     80.93 o 
  -6   9   8      332.03      418.23    162.96 o 
  -5   9   8     1555.84     1498.61    111.76 o 
  -4   9   8      622.03      745.82    119.44 o 
  -3   9   8       41.07        0.00     57.74 o 
  -2   9   8      122.66      122.40     67.89 o 
  -1   9   8      797.43     1003.30     95.98 o 
   0   9   8     2150.42     2378.86    119.58 o 
   1   9   8      757.68      919.82     59.53 o 
   2   9   8       40.77       75.07     63.75 o 
   3   9   8      312.02      417.81     63.08 o 
   4   9   8      774.36      874.77     69.81 o 
   5   9   8      799.95      861.55     71.35 o 
   6   9   8      362.91      447.17     59.33 o 
   7   9   8        1.24        0.00     50.41 o 
   8   9   8      207.87      294.36     62.04 o 
  -9  10   8      214.22      160.88     92.59 o 
  -8  10   8     3006.70     3004.51    157.56 o 
  -7  10   8     1955.24     2031.93    131.87 o 
  -6  10   8      319.37      260.08     80.07 o 
  -5  10   8        4.00        0.00     69.85 o 
  -4  10   8      559.75      707.88     95.92 o 
  -3  10   8     3426.96     3426.56    145.62 o 
  -2  10   8     1242.06     1391.93    103.58 o 
  -1  10   8      575.40      672.65     90.97 o 
   0  10   8       39.12       62.96     96.22 o 
   1  10   8      326.96      423.24     61.58 o 
   2  10   8     2396.17     2305.12     75.75 o 
   3  10   8     2958.54     2686.26     97.13 o 
   4  10   8      224.78      242.50     51.40 o 
   5  10   8        1.46       48.82     41.66 o 
   6  10   8      128.81      213.01     53.36 o 
   7  10   8     2491.85     2006.87     93.19 o 
   8  10   8     2905.55     2629.35     82.00 o 
  -9  11   8       69.71        0.00    244.62 o 
  -8  11   8      432.61      387.43     94.36 o 
  -7  11   8      328.58      504.77    169.86 o 
  -6  11   8       25.22       35.28     73.73 o 
  -5  11   8       24.44        0.00     62.74 o 
  -4  11   8      170.82      121.75     70.51 o 
  -3  11   8        0.31        0.00    129.25 o 
  -2  11   8      697.29      955.64    147.13 o 
  -1  11   8       59.87       20.80     63.65 o 
   0  11   8        0.86        0.00     50.17 o 
   1  11   8        1.54        0.00     46.06 o 
   2  11   8       52.22       37.73     50.52 o 
   3  11   8      623.63      808.01     68.84 o 
   4  11   8      304.80      344.97     57.19 o 
   5  11   8        0.85       25.56     50.81 o 
   6  11   8       11.54       14.92     57.79 o 
   7  11   8        0.49        0.00    105.17 o 
   8  11   8      418.01      453.58     59.26 o 
  -8  12   8       60.27        0.00    124.30 o 
  -7  12   8      135.61      284.11     95.51 o 
  -6  12   8        0.41       66.49    108.37 o 
  -5  12   8       12.52        0.00     62.60 o 
  -4  12   8       11.63       67.26    175.40 o 
  -3  12   8      132.64      211.34     72.91 o 
  -2  12   8      241.41      110.96     88.16 o 
  -1  12   8        4.60        0.00     65.24 o 
   0  12   8        7.71        0.00     45.54 o 
   1  12   8       41.66       31.21     49.04 o 
   2  12   8      412.06      437.52     62.36 o 
   3  12   8      399.34      449.98     61.78 o 
   4  12   8       13.02       17.70     44.68 o 
   5  12   8       46.29       70.74     53.52 o 
   6  12   8      169.37      155.60     53.56 o 
   7  12   8       89.91       66.14     47.55 o 
  -8  13   8       19.80        3.79    101.52 o 
  -7  13   8      105.15      122.97     94.15 o 
  -6  13   8        0.87      112.14     88.37 o 
  -5  13   8       33.38        0.00    106.62 o 
  -4  13   8       40.54       63.51     74.19 o 
  -3  13   8        6.08       74.41     70.24 o 
  -2  13   8        2.21        0.00     64.18 o 
  -1  13   8       25.64       37.25     63.50 o 
   0  13   8      311.09      279.36     62.90 o 
   1  13   8      110.57       90.18     55.99 o 
   2  13   8        0.95        2.68     47.82 o 
   3  13   8      180.45      290.43     57.88 o 
   4  13   8       48.34       40.78     58.29 o 
   5  13   8       14.14       18.72     35.27 o 
   6  13   8        1.80        0.00     41.35 o 
   7  13   8       19.99        0.00     45.10 o 
  -7  14   8     1101.46     1472.62    229.22 o 
  -6  14   8      135.50      258.04     96.00 o 
  -5  14   8        8.85        0.00     68.82 o 
  -4  14   8      137.92      111.53     80.67 o 
  -3  14   8     2318.78     2434.76    135.04 o 
  -2  14   8     1491.94     1647.11    117.60 o 
  -1  14   8      651.23      919.35    159.66 o 
   0  14   8       49.96       30.20     54.40 o 
   1  14   8        9.75       50.94     53.29 o 
   2  14   8     1823.21     1792.86     91.36 o 
   3  14   8     2531.23     2545.56    104.36 o 
   4  14   8      481.74      392.61     64.02 o 
   5  14   8       69.60       95.25     89.18 o 
   6  14   8       48.37       26.18    101.13 o 
  -6  15   8       86.84        0.00     83.22 o 
  -5  15   8      193.60      251.49    163.55 o 
  -4  15   8      179.63      191.34     84.96 o 
  -3  15   8      113.13       85.25     82.63 o 
  -2  15   8      141.45      192.96     75.99 o 
  -1  15   8      254.17      229.10     95.50 o 
   0  15   8      140.21      115.77     59.22 o 
   1  15   8       51.10       73.36     53.88 o 
   2  15   8       44.07        0.00     55.42 o 
   3  15   8      197.88       90.19     54.41 o 
   4  15   8       84.82       96.29     55.83 o 
   5  15   8      102.60      129.79    104.53 o 
  -5  16   8        1.69        0.00     86.86 o 
  -4  16   8       24.07       70.79    123.77 o 
  -3  16   8      406.64      353.28    114.97 o 
  -2  16   8      310.19      362.07     87.26 o 
  -1  16   8       21.50       19.54     58.59 o 
   0  16   8        3.58        0.00     64.46 o 
   1  16   8      102.78       25.24     74.76 o 
   2  16   8      330.99      434.76     69.02 o 
   3  16   8      422.09      433.14     68.51 o 
   4  16   8        9.08       79.65     52.41 o 
  -4  17   8       33.63        0.00     83.69 o 
  -3  17   8       30.97        0.00     80.71 o 
  -2  17   8      126.52       66.39     74.71 o 
  -1  17   8       48.03        0.00     57.57 o 
   0  17   8      365.60      317.16     95.09 o 
   1  17   8        0.17        0.00     68.98 o 
   2  17   8      134.27      176.50     59.89 o 
   3  17   8       17.86       90.09     57.16 o 
  -2  18   8      604.42      889.29    163.50 o 
  -1  18   8       65.97       27.65     76.47 o 
   0  18   8      127.20       13.80     89.05 o 
   1  18   8       34.42        0.00     73.51 o 
  -7   1   9       10.02        0.00     81.99 o 
  -6   1   9       33.45       66.25     75.48 o 
  -5   1   9      529.71      684.22     93.89 o 
  -4   1   9     1015.21     1320.16     94.52 o 
  -3   1   9      109.82      138.56     73.39 o 
  -2   1   9       56.82       74.39     75.39 o 
  -1   1   9       12.43        0.00     46.14 o 
   0   1   9      913.27     1144.15     89.31 o 
   1   1   9     2355.00     2280.46    112.40 o 
   2   1   9       45.07       24.39    132.12 o 
   3   1   9        4.48        0.00     47.92 o 
   4   1   9      204.62      352.37     71.27 o 
   5   1   9     1178.93     1153.41     90.12 o 
   6   1   9     1716.86     1578.51    138.48 o 
   7   1   9        0.58        0.00     65.94 o 
   8   1   9       78.62        0.00     94.86 o 
  -8   2   9       16.40      107.35     97.05 o 
  -7   2   9       47.91       39.93     89.86 o 
  -6   2   9     2169.95     2155.70    157.57 o 
  -5   2   9     1945.57     1848.90    148.64 o 
  -4   2   9      189.81      195.42     63.99 o 
  -3   2   9        6.86       10.74     53.40 o 
  -2   2   9       23.63        0.00     51.62 o 
  -1   2   9     2356.06     2276.44    111.21 o 
   0   2   9     1483.29     1297.02     87.18 o 
   1   2   9      150.75       53.74     55.99 o 
   2   2   9       40.42        0.00     49.32 o 
   3   2   9        2.38        0.00     48.48 o 
   4   2   9      852.48      865.95     94.65 o 
   5   2   9     1851.30     1775.63    106.95 o 
   6   2   9      319.73      396.81    133.67 o 
   7   2   9       10.93        0.00    103.22 o 
   8   2   9       58.94      139.21     77.04 o 
  -8   3   9      549.71      688.68    134.94 o 
  -7   3   9       89.83      125.13     94.04 o 
  -6   3   9        8.21       93.65     90.25 o 
  -5   3   9      650.95     1031.31    134.94 o 
  -4   3   9     2137.87     2319.00    163.60 o 
  -3   3   9      444.25      480.65     86.12 o 
  -2   3   9       63.60       82.73     58.05 o 
  -1   3   9        0.21        0.00     80.78 o 
   0   3   9      418.15      696.80    163.40 o 
   1   3   9     3233.86     2992.26    126.53 o 
   2   3   9      210.58      127.93     55.72 o 
   3   3   9      273.78      423.50    145.09 o 
   4   3   9       28.18      136.39     75.29 o 
   5   3   9      946.83     1072.13    135.08 o 
   6   3   9     2184.91     2081.84    118.77 o 
   7   3   9      426.71      537.92     85.15 o 
   8   3   9       72.03        0.00     69.71 o 
  -9   4   9       48.29        0.00     77.39 o 
  -8   4   9       68.37       44.43     78.66 o 
  -7   4   9      681.69      861.64    129.59 o 
  -6   4   9      394.39      439.40    112.89 o 
  -5   4   9      173.41      230.53     98.99 o 
  -4   4   9       72.22      121.82     90.44 o 
  -3   4   9       55.37      140.11     57.88 o 
  -2   4   9      875.31     1149.06     93.57 o 
  -1   4   9      650.80      627.41     75.75 o 
   0   4   9       78.79       60.19     60.47 o 
   1   4   9       60.11       73.21     54.21 o 
   2   4   9      131.86       86.28     51.09 o 
   3   4   9      660.29      581.05     81.09 o 
   4   4   9      524.24      541.04     81.28 o 
   5   4   9        2.61       32.94     59.57 o 
   6   4   9      110.07      146.07     75.68 o 
   7   4   9       31.57       30.31     68.72 o 
   8   4   9      423.92      525.02    101.08 o 
  -9   5   9       79.74       87.02    100.01 o 
  -8   5   9       36.67       88.25     83.68 o 
  -7   5   9      234.58      175.33    136.25 o 
  -6   5   9       11.19      103.32     64.18 o 
  -5   5   9      704.75      796.85     95.87 o 
  -4   5   9      177.37      158.89     67.38 o 
  -3   5   9      189.57      210.09     86.95 o 
  -2   5   9      231.45      105.95     45.65 o 
  -1   5   9        3.42       33.70     49.67 o 
   0   5   9     1555.15     1513.98     93.46 o 
   1   5   9       11.06        0.00     55.57 o 
   2   5   9      319.22      335.78    112.01 o 
   3   5   9       57.03       23.69     56.38 o 
   4   5   9       24.56        0.00     56.44 o 
   5   5   9      256.38      404.61     79.81 o 
   6   5   9       87.50       89.13     67.96 o 
   7   5   9       27.54      160.89     70.65 o 
   8   5   9       59.21       57.75    119.10 o 
  -8   6   9        0.12      117.04     84.59 o 
  -7   6   9       13.41       75.81     67.85 o 
  -6   6   9      488.71      618.41     94.85 o 
  -5   6   9     1206.62     1340.06    116.70 o 
  -4   6   9      167.57      108.69    142.61 o 
  -3   6   9        7.59       32.75     62.85 o 
  -2   6   9      107.33      119.55     67.97 o 
  -1   6   9     1089.30     1064.07     70.36 o 
   0   6   9     1196.51     1286.05     72.31 o 
   1   6   9      207.43       98.35     47.87 o 
   2   6   9        0.77        0.00     51.20 o 
   3   6   9        2.09        0.00     58.58 o 
   4   6   9      356.33      515.00    125.37 o 
   5   6   9      681.09      735.48     86.96 o 
   6   6   9      186.88      177.88     63.49 o 
   7   6   9        5.68        0.00     58.21 o 
  -8   7   9     1316.21     1407.62    133.08 o 
  -7   7   9       20.03        0.00     67.40 o 
  -6   7   9       84.00       43.01     70.18 o 
  -5   7   9      514.72      588.75    192.35 o 
  -4   7   9      942.33     1213.05    113.79 o 
  -3   7   9      471.58      619.30     86.88 o 
  -2   7   9       57.46        1.00     62.83 o 
  -1   7   9      124.98      103.94     70.48 o 
   0   7   9      543.74      603.21     63.06 o 
   1   7   9      760.96      877.70     71.68 o 
   2   7   9      192.86      312.59     54.78 o 
   3   7   9      558.79      670.42     68.07 o 
   4   7   9        0.52        0.00     40.56 o 
   5   7   9      598.07      609.50     84.36 o 
   6   7   9      562.54      654.11     93.15 o 
   7   7   9      369.52      377.89     84.52 o 
  -8   8   9        3.04       98.88     87.67 o 
  -7   8   9      847.20      974.15    194.88 o 
  -6   8   9      745.85      880.20    110.27 o 
  -5   8   9      125.65      122.31     74.35 o 
  -4   8   9       77.88        0.00     61.52 o 
  -3   8   9       51.47       61.24     92.97 o 
  -2   8   9     1355.60     1543.85    112.62 o 
  -1   8   9      839.99      820.74     95.56 o 
   0   8   9       21.12       38.02     60.64 o 
   1   8   9      168.08      131.57     49.20 o 
   2   8   9      435.06      448.35     60.30 o 
   3   8   9     1119.13     1198.69    119.12 o 
   4   8   9      557.37      629.37     65.16 o 
   5   8   9       60.50      158.56     51.80 o 
   6   8   9        7.39      184.69     75.34 o 
   7   8   9      149.42      237.44    151.60 o 
  -7   9   9      419.16      437.18    100.96 o 
  -6   9   9       62.09        4.83     76.66 o 
  -5   9   9      122.45        0.00     73.57 o 
  -4   9   9       36.70       30.15     70.24 o 
  -3   9   9     1043.26     1153.54    109.62 o 
  -2   9   9      359.17      358.33     97.29 o 
  -1   9   9       82.51      144.65    155.92 o 
   0   9   9      364.81      514.39    109.87 o 
   1   9   9        9.71        5.34     59.05 o 
   2   9   9      656.43      854.50     93.01 o 
   3   9   9      435.75      512.92     61.46 o 
   4   9   9       13.47        0.00     48.10 o 
   5   9   9      166.34      271.20     64.17 o 
   6   9   9       12.36       18.05     53.16 o 
  -7  10   9       62.31        0.00     80.36 o 
  -6  10   9       99.91       17.08     78.81 o 
  -5  10   9      543.87      675.29     99.04 o 
  -4  10   9       10.47        0.00     71.33 o 
  -3  10   9       29.25       71.31     75.05 o 
  -2  10   9       27.86       86.11     70.05 o 
  -1  10   9      630.93      769.95    100.46 o 
   0  10   9      595.92      649.89     90.32 o 
   1  10   9        0.34        0.00     68.25 o 
   2  10   9        1.21        0.00     60.99 o 
   3  10   9       72.26      241.19     63.33 o 
   4  10   9      143.41      244.77     58.95 o 
   5  10   9      242.76      285.91     70.53 o 
   6  10   9        8.43        0.00     69.70 o 
  -6  11   9        6.88        0.00     99.82 o 
  -5  11   9      532.14      378.52    191.53 o 
  -4  11   9      286.83      432.67     93.57 o 
  -3  11   9      283.47      415.69     84.92 o 
  -2  11   9       94.27        7.69     71.50 o 
  -1  11   9       74.11       90.80     73.81 o 
   0  11   9      107.63       76.46     70.84 o 
   1  11   9      131.90      235.93    101.91 o 
   2  11   9      267.93      363.39     74.35 o 
   3  11   9      227.78      233.90     71.26 o 
   4  11   9       96.90      104.83     51.55 o 
   5  11   9      153.04      279.52     58.07 o 
  -6  12   9      227.39      410.13    101.78 o 
  -5  12   9       16.24      118.94     86.22 o 
  -4  12   9       13.46       66.29     77.71 o 
  -3  12   9      303.44      411.04    158.40 o 
  -2  12   9      665.73     1117.19    158.01 o 
  -1  12   9      727.91      942.80    109.49 o 
   0  12   9       44.69       94.30     71.56 o 
   1  12   9        8.04       14.41     67.61 o 
   2  12   9      272.49      316.38    144.41 o 
   3  12   9     2193.90     2114.69    121.52 o 
   4  12   9      276.26      485.72     97.92 o 
   5  12   9       13.59       53.90     55.27 o 
  -5  13   9        1.33        0.00     81.53 o 
  -4  13   9      384.71      441.41    235.14 o 
  -3  13   9     2428.44     2532.04    142.55 o 
  -2  13   9      688.19      657.40    106.92 o 
  -1  13   9        0.53        0.00     71.08 o 
   0  13   9       61.30       16.77     67.53 o 
   1  13   9      456.90      568.99     90.86 o 
   2  13   9     1321.05     1384.12    107.91 o 
   3  13   9      395.85      317.63     79.22 o 
   4  13   9        4.90      132.10    149.41 o 
  -4  14   9       40.32       60.13    117.16 o 
  -3  14   9       20.43       45.82     77.13 o 
  -2  14   9       11.58        0.00     98.85 o 
  -1  14   9        0.82        0.00     72.53 o 
   0  14   9       62.76        0.00     72.12 o 
   1  14   9       16.53        0.00     56.31 o 
   2  14   9       60.42      264.51    143.83 o 
   3  14   9      104.75       90.59     97.68 o 
  -2  15   9       29.57       10.79    121.43 o 
  -1  15   9       40.71        0.00     99.48 o 
   0  15   9        0.60        0.00     68.43 o 
   1  15   9       27.89      181.31     60.36 o 
  -5   0  10     2006.96     2530.78    174.28 o 
  -4   0  10     1380.30     1232.41    132.41 o 
  -3   0  10       53.53        0.00     76.55 o 
  -2   0  10       18.07       33.61     87.14 o 
  -1   0  10      977.38     1079.11    144.75 o 
   0   0  10     2883.17     2752.57    184.29 o 
   1   0  10     1804.34     1719.02    152.52 o 
   2   0  10        1.03        3.01     75.09 o 
   3   0  10       66.84      206.83     94.04 o 
   4   0  10      770.69      889.38    145.43 o 
   5   0  10     1740.99     1697.55    166.22 o 
  -6   1  10      453.03      508.86    116.09 o 
  -5   1  10      292.21      243.84    112.69 o 
  -4   1  10      132.11      178.47     76.99 o 
  -3   1  10       47.09        6.83     60.75 o 
  -2   1  10       23.24        0.00    140.13 o 
  -1   1  10      604.82      681.07    114.00 o 
   0   1  10      725.37      899.89     96.67 o 
   1   1  10      860.70      802.94     95.40 o 
   2   1  10       86.32      183.13     66.91 o 
   3   1  10       41.10       46.97     65.91 o 
   4   1  10      559.24      567.26     90.94 o 
   5   1  10      183.99      404.60    221.40 o 
   6   1  10      146.44      208.09    109.00 o 
  -7   2  10        0.09       80.44     99.28 o 
  -6   2  10       72.65      417.25    109.87 o 
  -5   2  10        2.46       29.14     86.95 o 
  -4   2  10       31.03       94.33     82.96 o 
  -3   2  10       30.44       97.30    115.56 o 
  -2   2  10        5.63       77.70     61.88 o 
  -1   2  10       82.63       84.62     62.90 o 
   0   2  10      142.97      168.10     63.15 o 
   1   2  10      144.52      130.93     70.77 o 
   2   2  10      268.91      261.66     77.04 o 
   3   2  10        2.48        5.05     84.03 o 
   4   2  10        0.24        0.00     63.26 o 
   5   2  10       42.45      116.88     71.02 o 
   6   2  10      129.81        0.68    107.15 o 
  -7   3  10       13.10      130.86    103.07 o 
  -6   3  10      307.86      410.25    108.03 o 
  -5   3  10        5.22      118.03    100.94 o 
  -4   3  10       23.07        0.00     85.00 o 
  -3   3  10       28.68      114.05     93.65 o 
  -2   3  10      204.33      126.77    120.07 o 
  -1   3  10      299.88      399.26     79.27 o 
   0   3  10      131.53      192.31     64.26 o 
   1   3  10        5.02        0.00     62.82 o 
   2   3  10      191.10      105.92     60.18 o 
   3   3  10       30.34        0.00    109.14 o 
   4   3  10      378.20      319.86     79.20 o 
   5   3  10      169.20      142.73    155.19 o 
  -6   4  10      441.91      717.53    127.36 o 
  -5   4  10     2148.88     2259.25    177.49 o 
  -4   4  10     1223.51     1362.29    168.55 o 
  -3   4  10       92.69       22.73     92.87 o 
  -2   4  10       13.39        4.85     58.95 o 
  -1   4  10      440.98      649.56    103.22 o 
   0   4  10     3269.23     3519.70    145.69 o 
   1   4  10     2384.10     2200.84    117.58 o 
   2   4  10       58.85        0.00     58.10 o 
   3   4  10        0.39        0.00     65.35 o 
   4   4  10      600.81      590.88     89.75 o 
   5   4  10     2754.29     2807.81    144.26 o 
  -6   5  10      825.37      884.62    145.53 o 
  -5   5  10      272.83      187.59    104.92 o 
  -4   5  10      224.31      231.99    101.91 o 
  -3   5  10      291.58      490.50    122.99 o 
  -2   5  10      513.10      432.79    126.00 o 
  -1   5  10      811.44      882.26    140.72 o 
   0   5  10      163.97      147.58    102.30 o 
   1   5  10      197.09      438.96     89.76 o 
   2   5  10      198.35      197.17     67.18 o 
   3   5  10      243.90      327.44     76.02 o 
   4   5  10      461.12      726.70    130.23 o 
   5   5  10      142.63      105.08     75.00 o 
  -6   6  10      167.22      210.71    108.22 o 
  -5   6  10       24.50        0.00     96.66 o 
  -4   6  10      615.55      815.36    145.24 o 
  -3   6  10      262.65      269.00    115.61 o 
  -2   6  10       20.25        0.00     90.35 o 
  -1   6  10      140.58      143.39    102.68 o 
   0   6  10       11.66        0.00     58.89 o 
   1   6  10      353.46      456.28     90.54 o 
   2   6  10      442.05      551.95     79.08 o 
   3   6  10       11.88        0.00     96.13 o 
   4   6  10       46.81        0.00     62.14 o 
   5   6  10       23.83        0.00     86.07 o 
  -5   7  10       33.07        0.00     84.03 o 
  -4   7  10       10.96       16.90    101.42 o 
  -3   7  10      483.76      521.58    141.06 o 
  -2   7  10     1349.56     1379.59    156.12 o 
  -1   7  10      198.20        0.00     83.64 o 
   0   7  10       50.26        0.00     92.19 o 
   1   7  10       22.20       86.80     59.96 o 
   2   7  10      706.65      843.36     97.83 o 
   3   7  10     1214.62     1277.65    109.39 o 
   4   7  10       48.57       71.79    130.91 o 
  -5   8  10      700.48     1054.48    120.47 o 
  -4   8  10      312.98      556.26     96.92 o 
  -3   8  10       17.35        5.21    107.64 o 
  -2   8  10       97.93      243.55    125.81 o 
  -1   8  10      349.14      278.62    105.89 o 
   0   8  10     1181.19     1182.38    162.14 o 
   1   8  10      504.34      604.94    135.42 o 
   2   8  10        2.19        7.64     63.61 o 
   3   8  10      144.06      150.34     79.47 o 
   4   8  10       62.57       54.50     89.38 o 
  -4   9  10       48.19        0.00     77.75 o 
  -3   9  10      869.26     1117.23    118.84 o 
  -2   9  10      346.57      440.71    106.52 o 
  -1   9  10      526.40      518.63     90.71 o 
   0   9  10       29.34        0.00    187.40 o 
   1   9  10       54.95      198.96    109.10 o 
   2   9  10      326.57      509.73    120.27 o 
   3   9  10      886.24      988.77    269.92 o 
  -3  10  10      246.72      336.84    166.22 o 
  -2  10  10        0.97       44.47     73.65 o 
  -1  10  10      102.80       92.38     75.08 o 
   0  10  10       19.33        0.00     64.34 o 
   1  10  10      137.75      374.38     87.91 o 
   2  10  10      463.18      637.99     93.20 o 
  -2  11  10     1287.78     1533.18    187.59 o 
  -1  11  10      246.21      219.36    115.31 o 
   0  11  10       62.80        2.72    105.11 o 
   1  11  10        1.32       15.06     99.38 o 
  -2   1  11       19.19        1.26     80.63 o 
  -1   1  11      264.02      381.68     85.51 o 
   0   1  11      629.67      795.36    187.01 o 
   1   1  11      133.92       90.91    225.53 o 
  -2   2  11        1.46      116.40    114.00 o 
  -1   2  11        7.86        0.00    110.65 o 
   0   2  11       52.89       69.04    135.57 o 
  -1   3  11     1073.43     1360.47    104.33 o 
                                                 
